# Supplementary material for: Aroid scarabs in the genus Peltonotus Burmeister (Coleoptera, Scarabaeidae, Dynastinae): key to species and new distributional data
Source: Zookeys. 2013 Jul 31;(320):63–95. doi: 10.3897/zookeys.320.5352 (PMC3744152; doi:10.3897/zookeys.320.5352)
Supplement: XML Treatment for Peltonotus morio [file zookeys.320.5352-treatment12.xml]

<!DOCTYPE tp:taxon-treatment
  PUBLIC "-//TaxonX//DTD Taxonomic Treatment Publishing DTD v0 20100105//EN" "tax-treatment-NSO.dtd">
<tp:taxon-treatment xmlns:tp="http://www.plazi.org/taxpub"><tp:treatment-meta><mixed-citation publication-type="journal"><person-group><name><surname>Jameson</surname><given-names>Mary Liz</given-names></name><name><surname>Drumont</surname><given-names>Alain</given-names></name></person-group><article-title>Aroid scarabs in the genus <italic>Peltonotus</italic> Burmeister (Coleoptera, Scarabaeidae, Dynastinae): key to species and new distributional data</article-title><source>Zookeys</source><day>31</day><month>7</month><year>2013</year><volume>2013</volume><issue>320</issue><fpage>63</fpage><lpage>95</lpage><pub-id pub-id-type="doi">10.3897/zookeys.320.5352</pub-id></mixed-citation></tp:treatment-meta><tp:nomenclature><tp:taxon-name>
                        <tp:taxon-name-part taxon-name-part-type="genus">Peltonotus</tp:taxon-name-part>
                        <tp:taxon-name-part taxon-name-part-type="species">morio</tp:taxon-name-part>
                        <object-id xmlns:xlink="http://www.w3.org/1999/xlink" xlink:type="simple">http://species-id.net/wiki/Peltonotus_morio</object-id>
                    </tp:taxon-name><tp:taxon-authority>Burmeister, 1847</tp:taxon-authority><xref ref-type="fig" rid="F1">Figs 12</xref><xref ref-type="fig" rid="F3">, 24</xref><xref ref-type="fig" rid="F8">, 65</xref><xref ref-type="fig" rid="F10">, 80</xref><xref ref-type="fig" rid="F12">, 92</xref></tp:nomenclature><tp:treatment-sec sec-type="Diagnosis (male and female)"><title>Diagnosis (male and female).</title><p>Length 14.0–18.0 mm, color overall black or castaneous, elytra black or castaneous and shining (<xref ref-type="fig" rid="F1">Fig. 12</xref>), head with unisetigerous punctures, labrum weakly sinuate (<xref ref-type="fig" rid="F3">Fig. 24</xref>), mentum quadrate in apical half, labial palpomere 2 not enlarged and not dorsoventrally flattened, mala lacking lamellate setal brush, maxillary stipes without setae curled at apices, male protibia tridentate with basal tooth weakly developed, form of male parameres (<xref ref-type="fig" rid="F8">Fig. 65</xref>), female epipleuron weakly, quadrately incised (<xref ref-type="fig" rid="F10">Fig. 80</xref>) and with moderately developed dorsal pillow.</p></tp:treatment-sec><tp:treatment-sec sec-type="Distribution"><title>Distribution</title><p>(<xref ref-type="fig" rid="F12">Fig. 92</xref>). Bhutan, India (northeastern), Myanmar, Nepal, Thailand, Vietnam.</p></tp:treatment-sec><tp:treatment-sec><!--Section generated to contain objects referenced in tp:taxon-treatment.--><fig id="F1" position="float" orientation="portrait"><label>Figures 1–12.</label><caption><p><italic><tp:taxon-name>Peltonotus</tp:taxon-name></italic> species dorsal habitus. <bold>1</bold> <italic><tp:taxon-name>Peltonotus animus</tp:taxon-name></italic>, male <bold>2–3</bold> <italic><tp:taxon-name>Peltonotus cybele</tp:taxon-name></italic>, male and female (respectively) <bold>4</bold> <italic><tp:taxon-name>Peltonotus favonius</tp:taxon-name></italic>, male <bold>5–7</bold> <italic><tp:taxon-name>Peltonotus fujiokai</tp:taxon-name></italic>, males (showing variation) <bold>8</bold> <italic><tp:taxon-name>Peltonotus fujiokai</tp:taxon-name></italic>, female <bold>9</bold> <italic><tp:taxon-name>Peltonotus karubei</tp:taxon-name></italic>, male <bold>10–11</bold> <italic><tp:taxon-name>Peltonotus malayensis</tp:taxon-name></italic>, male and female (respectively) <bold>12</bold> <italic><tp:taxon-name>Peltonotus morio</tp:taxon-name></italic>, male.</p></caption><graphic xmlns:xlink="http://www.w3.org/1999/xlink" xlink:href="ZooKeys-320-063-g001.jpg" position="float" orientation="portrait" xlink:type="simple"/></fig><fig id="F3" position="float" orientation="portrait"><label>Figures 20–24.</label><caption><p>Head (dorsal view) showing characters of the labrum, mandible, and clypeus. <bold>20</bold> <italic><tp:taxon-name>Peltonotus karubei</tp:taxon-name></italic> (apex of labrum deeply bi-lobed; apex of mandible rounded laterally) <bold>21</bold> <italic><tp:taxon-name>Peltonotus malayensis</tp:taxon-name></italic> (apex of labrum bi-emarginate; apex of mandible rounded laterally) <bold>22</bold> <italic><tp:taxon-name>Peltonotus vittatus</tp:taxon-name></italic> (apex of labrum bi-emarginate; apex of mandible rounded laterally) <bold>23</bold> <italic><tp:taxon-name>Peltonotus nasutus</tp:taxon-name></italic> (apex of labrum weakly sinuate; apex of mandible quadrate laterally with broadly truncate apex; apex of clypeus with weak tubercle in male) <bold>24</bold> <italic><tp:taxon-name>Peltonotus morio</tp:taxon-name></italic> (apex of labrum weakly sinuate; apex of mandible quadrate laterally with broadly truncate apex; apex of clypeus without tubercle in male).</p></caption><graphic xmlns:xlink="http://www.w3.org/1999/xlink" xlink:href="ZooKeys-320-063-g003.jpg" position="float" orientation="portrait" xlink:type="simple"/></fig><fig id="F8" position="float" orientation="portrait"><label>Figures 61–66.</label><caption><p>Male parameres (with or without phallobase), dorsal and lateral views, in <italic><tp:taxon-name>Peltonotus</tp:taxon-name></italic>. Male parameres are highly asymmetrical, and we illustrate the lateral view that best assists in identification. <bold>61</bold> <italic><tp:taxon-name>Peltonotus fujiokai</tp:taxon-name></italic> <bold>62</bold> <italic><tp:taxon-name>Peltonotus gracilipodus</tp:taxon-name></italic> and <italic><tp:taxon-name>Peltonotus podocrassus</tp:taxon-name></italic> <bold>63</bold> <italic><tp:taxon-name>Peltonotus karubei</tp:taxon-name></italic> <bold>64</bold> <italic><tp:taxon-name>Peltonotus malayensis</tp:taxon-name></italic> <bold>65</bold> <italic><tp:taxon-name>Peltonotus morio</tp:taxon-name></italic> <bold>66</bold> <italic><tp:taxon-name>Peltonotus nasutus</tp:taxon-name></italic>.</p></caption><graphic xmlns:xlink="http://www.w3.org/1999/xlink" xlink:href="ZooKeys-320-063-g008.jpg" position="float" orientation="portrait" xlink:type="simple"/></fig><fig id="F10" position="float" orientation="portrait"><label>Figures 73–87.</label><caption><p>Female elytral epipleuron (gray, ventral view) and position relative to metacoxa in <italic><tp:taxon-name>Peltonotus</tp:taxon-name></italic>. <bold>73</bold> <italic><tp:taxon-name>Peltonotus brunnipennis</tp:taxon-name></italic> <bold>74</bold> <italic><tp:taxon-name>Peltonotus cybele</tp:taxon-name></italic> <bold>75</bold> <italic><tp:taxon-name>Peltonotus favonius</tp:taxon-name></italic> <bold>76</bold> <italic><tp:taxon-name>Peltonotus fujiokai</tp:taxon-name></italic> <bold>77</bold> <italic><tp:taxon-name>Peltonotus gracilipodus</tp:taxon-name></italic>, <italic><tp:taxon-name>Peltonotus podocrassus</tp:taxon-name></italic> and <italic><tp:taxon-name>Peltonotus silvanus</tp:taxon-name></italic> <bold>78</bold> <italic><tp:taxon-name>Peltonotus kyojinus</tp:taxon-name></italic> <bold>79</bold> <italic><tp:taxon-name>Peltonotus malayensis</tp:taxon-name></italic> <bold>80</bold> <italic><tp:taxon-name>Peltonotus morio</tp:taxon-name></italic> <bold>81</bold> <italic><tp:taxon-name>Peltonotus mushiyaus</tp:taxon-name></italic> <bold>82</bold> <italic><tp:taxon-name>Peltonotus nasutus</tp:taxon-name></italic> <bold>83</bold> <italic><tp:taxon-name>Peltonotus nethis</tp:taxon-name></italic> <bold>84</bold> <italic><tp:taxon-name>Peltonotus pruinosus</tp:taxon-name></italic> <bold>85</bold> <italic><tp:taxon-name>Peltonotus rubripennis</tp:taxon-name></italic> <bold>86</bold> <italic><tp:taxon-name>Peltonotus similis</tp:taxon-name></italic> <bold>87</bold> <italic><tp:taxon-name>Peltonotus sisyrus</tp:taxon-name></italic></p></caption><graphic xmlns:xlink="http://www.w3.org/1999/xlink" xlink:href="ZooKeys-320-063-g010.jpg" position="float" orientation="portrait" xlink:type="simple"/></fig><fig id="F12" position="float" orientation="portrait"><label>Figure 92.</label><caption><p>Distribution of <italic><tp:taxon-name>Peltonotus morio</tp:taxon-name></italic> (green icon) and <italic><tp:taxon-name>Peltonotus nasutus</tp:taxon-name></italic> (blue icon) in southeast Asia. Icons with stars indicate new country records for each species. Map was generated using data in <bold><xref ref-type="table" rid="T1">Table 1</xref></bold>.</p></caption><graphic xmlns:xlink="http://www.w3.org/1999/xlink" xlink:href="ZooKeys-320-063-g012.jpg" position="float" orientation="portrait" xlink:type="simple"/></fig><table-wrap id="T1" position="float" orientation="portrait"><label>Table 1.</label><caption><p><italic><tp:taxon-name>Peltonotus</tp:taxon-name></italic> Locality Table. Locality information for <italic><tp:taxon-name>Peltonotus morio</tp:taxon-name></italic> and <italic><tp:taxon-name>Peltonotus nasutus</tp:taxon-name></italic>. The <xref ref-type="supplementary-material" rid="S1">Appendix file</xref> can be used for dynamic mapping using EarthPoint and GoogleEarth.</p></caption><table><tbody><tr><th rowspan="1" colspan="1"><bold>Latitude, Longitude</bold></th><th rowspan="1" colspan="1"><bold>Species name</bold></th><th rowspan="1" colspan="1"><bold>Collection or Reference</bold></th><th rowspan="1" colspan="1"><bold>Locality Information</bold></th></tr><tr><td rowspan="1" colspan="1"><named-content xmlns:xlink="http://www.w3.org/1999/xlink" content-type="dwc:verbatimCoordinates" xlink:type="simple">16°40'27"N, 98°17'59"E</named-content></td><td rowspan="1" colspan="1"><italic><tp:taxon-name>Peltonotus morio</tp:taxon-name></italic></td><td rowspan="1" colspan="1">FUJI</td><td rowspan="1" colspan="1">S. Burma, Mt. Dawna, V.1992, 1 male, ele. 763m, NEW COUNTRY RECORD</td></tr><tr><td rowspan="1" colspan="1"><named-content xmlns:xlink="http://www.w3.org/1999/xlink" content-type="dwc:verbatimCoordinates" xlink:type="simple">12°05'N, 99°00'E</named-content></td><td rowspan="1" colspan="1"><italic><tp:taxon-name>Peltonotus morio</tp:taxon-name></italic></td><td rowspan="1" colspan="1">FUJI</td><td rowspan="1" colspan="1">S. Burma, Tenasserim, V.1992, 1 female, NEW COUNTRY RECORD</td></tr><tr><td rowspan="1" colspan="1"><named-content xmlns:xlink="http://www.w3.org/1999/xlink" content-type="dwc:verbatimCoordinates" xlink:type="simple">26°52'41"N, 88°17'25"E</named-content></td><td rowspan="1" colspan="1"><italic><tp:taxon-name>Peltonotus morio</tp:taxon-name></italic></td><td rowspan="1" colspan="1">BMNH</td><td rowspan="1" colspan="1">India, Kurseong Div., Lat Panchar, 4000 ft., VI.1934, 6 specimens, Col. Champion</td></tr><tr><td rowspan="1" colspan="1"><named-content xmlns:xlink="http://www.w3.org/1999/xlink" content-type="dwc:verbatimCoordinates" xlink:type="simple">27°39'N, 84°19'E</named-content></td><td rowspan="1" colspan="1"><italic><tp:taxon-name>Peltonotus morio</tp:taxon-name></italic></td><td rowspan="1" colspan="1"><xref ref-type="bibr" rid="B4">Dhoj et al. 2009</xref></td><td rowspan="1" colspan="1">Nepal, Chitwan Central region, Gunjanagar, 230 m</td></tr><tr><td rowspan="1" colspan="1"><named-content xmlns:xlink="http://www.w3.org/1999/xlink" content-type="dwc:verbatimCoordinates" xlink:type="simple">27°39'N, 84°21'E</named-content></td><td rowspan="1" colspan="1"><italic><tp:taxon-name>Peltonotus morio</tp:taxon-name></italic></td><td rowspan="1" colspan="1"><xref ref-type="bibr" rid="B4">Dhoj et al. 2009</xref></td><td rowspan="1" colspan="1">Nepal, Rampur, 230 m, amid maize-maize-vegetables in sandy soil from farming sites.</td></tr><tr><td rowspan="1" colspan="1"><named-content xmlns:xlink="http://www.w3.org/1999/xlink" content-type="dwc:verbatimCoordinates" xlink:type="simple">22°29'N, 103°57'E</named-content></td><td rowspan="1" colspan="1"><italic><tp:taxon-name>Peltonotus morio</tp:taxon-name></italic></td><td rowspan="1" colspan="1">IRSBN</td><td rowspan="1" colspan="1">Vietnam, Lao Cai Prov., VI.10.1917, 1 male NEW COUNTRY RECORD</td></tr><tr><td rowspan="1" colspan="1"><named-content xmlns:xlink="http://www.w3.org/1999/xlink" content-type="dwc:verbatimCoordinates" xlink:type="simple">18°49'16"N, 98°55'11"E</named-content></td><td rowspan="1" colspan="1"><italic><tp:taxon-name>Peltonotus morio</tp:taxon-name></italic></td><td rowspan="1" colspan="1"><xref ref-type="bibr" rid="B9">Jameson and Wada 2004</xref></td><td rowspan="1" colspan="1">Thailand, Doi Suthep</td></tr><tr><td rowspan="1" colspan="1"><named-content xmlns:xlink="http://www.w3.org/1999/xlink" content-type="dwc:verbatimCoordinates" xlink:type="simple">27°18'42"N, 88°35'57"E</named-content></td><td rowspan="1" colspan="1"><italic><tp:taxon-name>Peltonotus morio</tp:taxon-name></italic></td><td rowspan="1" colspan="1"><xref ref-type="bibr" rid="B9">Jameson and Wada 2004</xref></td><td rowspan="1" colspan="1">Sikkim, India</td></tr><tr><td rowspan="1" colspan="1"><named-content xmlns:xlink="http://www.w3.org/1999/xlink" content-type="dwc:verbatimCoordinates" xlink:type="simple">24°39'32"N, 93°54'22"E</named-content></td><td rowspan="1" colspan="1"><italic><tp:taxon-name>Peltonotus morio</tp:taxon-name></italic></td><td rowspan="1" colspan="1"><xref ref-type="bibr" rid="B9">Jameson and Wada 2004</xref></td><td rowspan="1" colspan="1">India, Manipur</td></tr><tr><td rowspan="1" colspan="1"><named-content xmlns:xlink="http://www.w3.org/1999/xlink" content-type="dwc:verbatimCoordinates" xlink:type="simple">25°22'05"N, 91°45'13"E</named-content></td><td rowspan="1" colspan="1"><italic><tp:taxon-name>Peltonotus morio</tp:taxon-name></italic></td><td rowspan="1" colspan="1"><xref ref-type="bibr" rid="B9">Jameson and Wada 2004</xref></td><td rowspan="1" colspan="1">India, Meghalaya, Khasi Hills</td></tr><tr><td rowspan="1" colspan="1"><named-content xmlns:xlink="http://www.w3.org/1999/xlink" content-type="dwc:verbatimCoordinates" xlink:type="simple">27°09'33"N, 88°36'56"E</named-content></td><td rowspan="1" colspan="1"><italic><tp:taxon-name>Peltonotus morio</tp:taxon-name></italic></td><td rowspan="1" colspan="1"><xref ref-type="bibr" rid="B9">Jameson and Wada 2004</xref></td><td rowspan="1" colspan="1">India, Pedong</td></tr><tr><td rowspan="1" colspan="1"><named-content xmlns:xlink="http://www.w3.org/1999/xlink" content-type="dwc:verbatimCoordinates" xlink:type="simple">27°02'09"N, 88°14'08"E</named-content></td><td rowspan="1" colspan="1"><italic><tp:taxon-name>Peltonotus morio</tp:taxon-name></italic></td><td rowspan="1" colspan="1"><xref ref-type="bibr" rid="B9">Jameson and Wada 2004</xref></td><td rowspan="1" colspan="1">India, Darjeeling</td></tr><tr><td rowspan="1" colspan="1"><named-content xmlns:xlink="http://www.w3.org/1999/xlink" content-type="dwc:verbatimCoordinates" xlink:type="simple">28°16'N, 84°05'E</named-content></td><td rowspan="1" colspan="1"><italic><tp:taxon-name>Peltonotus morio</tp:taxon-name></italic></td><td rowspan="1" colspan="1"><xref ref-type="bibr" rid="B9">Jameson and Wada 2004</xref></td><td rowspan="1" colspan="1">Nepal, Chhachok</td></tr><tr><td rowspan="1" colspan="1"><named-content xmlns:xlink="http://www.w3.org/1999/xlink" content-type="dwc:verbatimCoordinates" xlink:type="simple">14°48'00"N, 106°49'59"E</named-content></td><td rowspan="1" colspan="1"><italic><tp:taxon-name>Peltonotus nasutus</tp:taxon-name></italic></td><td rowspan="1" colspan="1">FUJI</td><td rowspan="1" colspan="1">S. Laos, Attapu, V.13.2007, 1 male, 1 female, ele 450m</td></tr><tr><td rowspan="1" colspan="1"><named-content xmlns:xlink="http://www.w3.org/1999/xlink" content-type="dwc:verbatimCoordinates" xlink:type="simple">14°88'N, 105°87'E</named-content></td><td rowspan="1" colspan="1"><italic><tp:taxon-name>Peltonotus nasutus</tp:taxon-name></italic></td><td rowspan="1" colspan="1">FUJI</td><td rowspan="1" colspan="1">S. Laos, Champasak Province, 2 females,</td></tr><tr><td rowspan="1" colspan="1"><named-content xmlns:xlink="http://www.w3.org/1999/xlink" content-type="dwc:verbatimCoordinates" xlink:type="simple">16°42'18"N, 98°20'44"E</named-content></td><td rowspan="1" colspan="1"><italic><tp:taxon-name>Peltonotus nasutus</tp:taxon-name></italic></td><td rowspan="1" colspan="1">FUJI</td><td rowspan="1" colspan="1">S. Burma, Mt. Dawna, V.1992, 1 female</td></tr><tr><td rowspan="1" colspan="1"><named-content xmlns:xlink="http://www.w3.org/1999/xlink" content-type="dwc:verbatimCoordinates" xlink:type="simple">18°38'31"N, 94°42'56"E</named-content></td><td rowspan="1" colspan="1"><italic><tp:taxon-name>Peltonotus nasutus</tp:taxon-name></italic></td><td rowspan="1" colspan="1">FUJI</td><td rowspan="1" colspan="1">Myanmar, Arakan Province, Nianjyo, 1070m, 1 male, 1 female</td></tr><tr><td rowspan="1" colspan="1"><named-content xmlns:xlink="http://www.w3.org/1999/xlink" content-type="dwc:verbatimCoordinates" xlink:type="simple">15°N, 98°32'E</named-content></td><td rowspan="1" colspan="1"><italic><tp:taxon-name>Peltonotus nasutus</tp:taxon-name></italic></td><td rowspan="1" colspan="1">BMNH</td><td rowspan="1" colspan="1">W. Thailand, Kanchanaburi Prov., Thung Yai Wildlife Sanctuary, mixed riverside forest, M. Brendell, V.8.1988, 10 specimens, within spathe of <italic><tp:taxon-name>Amorphophallus</tp:taxon-name></italic> inflorescence</td></tr><tr><td rowspan="1" colspan="1"><named-content xmlns:xlink="http://www.w3.org/1999/xlink" content-type="dwc:verbatimCoordinates" xlink:type="simple">19°25'N, 103°30'E</named-content></td><td rowspan="1" colspan="1"><italic><tp:taxon-name>Peltonotus nasutus</tp:taxon-name></italic></td><td rowspan="1" colspan="1">BMNH</td><td rowspan="1" colspan="1">Laos, Xiankhouang Prov. V.18.1919, 1 male</td></tr><tr><td rowspan="1" colspan="1"><named-content xmlns:xlink="http://www.w3.org/1999/xlink" content-type="dwc:verbatimCoordinates" xlink:type="simple">26°51'22"N, 104°13'59"E</named-content></td><td rowspan="1" colspan="1"><italic><tp:taxon-name>Peltonotus nasutus</tp:taxon-name></italic></td><td rowspan="1" colspan="1">Drumont</td><td rowspan="1" colspan="1">Chine, Guizhou, Mt. Ping-Qing-Liang-Zi, Weining county, 1-10/VII-2009, 1 male, 3 female NEW COUNTRY RECORD</td></tr><tr><td rowspan="1" colspan="1"><named-content xmlns:xlink="http://www.w3.org/1999/xlink" content-type="dwc:verbatimCoordinates" xlink:type="simple">23°28'5"N, 100°41'E</named-content></td><td rowspan="1" colspan="1"><italic><tp:taxon-name>Peltonotus nasutus</tp:taxon-name></italic></td><td rowspan="1" colspan="1">Drumont</td><td rowspan="1" colspan="1">Chine, Yunnan, Mt. Longtanshan, Jinggu county, VI.11-20, 3 male, Col. Li Jingke NEW COUNTRY RECORD</td></tr><tr><td rowspan="1" colspan="1"><named-content xmlns:xlink="http://www.w3.org/1999/xlink" content-type="dwc:verbatimCoordinates" xlink:type="simple">22°35'N, 99°33'E</named-content></td><td rowspan="1" colspan="1"><italic><tp:taxon-name>Peltonotus nasutus</tp:taxon-name></italic></td><td rowspan="1" colspan="1">Drumont</td><td rowspan="1" colspan="1">Chine, Yunnan, Mt. Daheishan, Menglian county, V.20-31-2009, Col. Li Jingke, 1 female NEW COUNTRY RECORD</td></tr><tr><td rowspan="1" colspan="1"><named-content xmlns:xlink="http://www.w3.org/1999/xlink" content-type="dwc:verbatimCoordinates" xlink:type="simple">22°47'56"N, 108°19'44"E</named-content></td><td rowspan="1" colspan="1"><italic><tp:taxon-name>Peltonotus nasutus</tp:taxon-name></italic></td><td rowspan="1" colspan="1">AREC</td><td rowspan="1" colspan="1">China, Guangxi Zhuang Automonus Region NEW COUNTRY RECORD</td></tr><tr><td rowspan="1" colspan="1"><named-content xmlns:xlink="http://www.w3.org/1999/xlink" content-type="dwc:verbatimCoordinates" xlink:type="simple">17°28'59"N, 101°4'0"E</named-content></td><td rowspan="1" colspan="1"><italic><tp:taxon-name>Peltonotus nasutus</tp:taxon-name></italic></td><td rowspan="1" colspan="1">IRSBN</td><td rowspan="1" colspan="1">Thailand, Changwat Loei, Na Haeo Bio. Sta., V-15-19-2003, light trap, Col. Constant, Smets, and Grootaert, 1 male, 2 female</td></tr><tr><td rowspan="1" colspan="1"><named-content xmlns:xlink="http://www.w3.org/1999/xlink" content-type="dwc:verbatimCoordinates" xlink:type="simple">17°28'59"N, 101°4'0"E</named-content></td><td rowspan="1" colspan="1"><italic><tp:taxon-name>Peltonotus nasutus</tp:taxon-name></italic></td><td rowspan="1" colspan="1">IRSBN</td><td rowspan="1" colspan="1">Thailand, Changwat Loei, Na Haeo Bio. Sta., V.17.2003, edge pond, Col. Constant and Smets, 2 female</td></tr><tr><td rowspan="1" colspan="1"><named-content xmlns:xlink="http://www.w3.org/1999/xlink" content-type="dwc:verbatimCoordinates" xlink:type="simple">17°28'59"N, 101°4'0"E</named-content></td><td rowspan="1" colspan="1"><italic><tp:taxon-name>Peltonotus nasutus</tp:taxon-name></italic></td><td rowspan="1" colspan="1">IRSBN</td><td rowspan="1" colspan="1">Thailand, Changwat Loei, Na Haeo Bio. Sta., V.5-12-2001, light trap, Col. Constant and Grootaert, 2 female</td></tr><tr><td rowspan="1" colspan="1"><named-content xmlns:xlink="http://www.w3.org/1999/xlink" content-type="dwc:verbatimCoordinates" xlink:type="simple">19°27'N, 98°20'E</named-content></td><td rowspan="1" colspan="1"><italic><tp:taxon-name>Peltonotus nasutus</tp:taxon-name></italic></td><td rowspan="1" colspan="1">IRSBN</td><td rowspan="1" colspan="1">N. Thailand, Mae Hong Son Prov., 600 m, 28-V to 2-VI-1999, Col. D. Hauck, 2 male, 2 female</td></tr><tr><td rowspan="1" colspan="1"><named-content xmlns:xlink="http://www.w3.org/1999/xlink" content-type="dwc:verbatimCoordinates" xlink:type="simple">14°16'07"N, 98°59'12"E</named-content></td><td rowspan="1" colspan="1"><italic><tp:taxon-name>Peltonotus nasutus</tp:taxon-name></italic></td><td rowspan="1" colspan="1">IRSBN</td><td rowspan="1" colspan="1">Thailand, Kanchanaburi Prov., Sai Yok NP, VI.4–5.2003, Constant and Smets, 1 male, 1 female</td></tr><tr><td rowspan="1" colspan="1"><named-content xmlns:xlink="http://www.w3.org/1999/xlink" content-type="dwc:verbatimCoordinates" xlink:type="simple">13°49'59"N, 106°57'0"E</named-content></td><td rowspan="1" colspan="1"><italic><tp:taxon-name>Peltonotus nasutus</tp:taxon-name></italic></td><td rowspan="1" colspan="1">IRSBN</td><td rowspan="1" colspan="1">Cambodia, Ratanakiri Prov., Phumi Kalai Thum., VI.1-19.2007, Col. Li Jingke, 1 male, 2 female NEW COUNTRY RECORD</td></tr><tr><td rowspan="1" colspan="1"><named-content xmlns:xlink="http://www.w3.org/1999/xlink" content-type="dwc:verbatimCoordinates" xlink:type="simple">12°18'09"N, 102°59'20"E</named-content></td><td rowspan="1" colspan="1"><italic><tp:taxon-name>Peltonotus nasutus</tp:taxon-name></italic></td><td rowspan="1" colspan="1">IRSBN</td><td rowspan="1" colspan="1">Cambodia, Pursat Prov., Phnum Samkos Wildlife Sanctuary, XI.15, 2005, light trapping, col. Smets and Van, 5 male, 4 female NEW COUNTRY RECORD</td></tr><tr><td rowspan="1" colspan="1"><named-content xmlns:xlink="http://www.w3.org/1999/xlink" content-type="dwc:verbatimCoordinates" xlink:type="simple">12°18'09"N, 102°59'20"E</named-content></td><td rowspan="1" colspan="1"><italic><tp:taxon-name>Peltonotus nasutus</tp:taxon-name></italic></td><td rowspan="1" colspan="1">IRSBN</td><td rowspan="1" colspan="1">Cambodia, Pursat Prov., Phnum Samkos Wildlife Sanctuary, IV.13-14, 2005, light trapping, primary forest edge, col. Smets and Van, 1 female, 1 male,</td></tr><tr><td rowspan="1" colspan="1"><named-content xmlns:xlink="http://www.w3.org/1999/xlink" content-type="dwc:verbatimCoordinates" xlink:type="simple">12°18'09"N, 102°59'20"E</named-content></td><td rowspan="1" colspan="1"><italic><tp:taxon-name>Peltonotus nasutus</tp:taxon-name></italic></td><td rowspan="1" colspan="1">IRSBN</td><td rowspan="1" colspan="1">Cambodia, Pursat Prov., Phnum Samkos Wildlife Sanctuary, IV.16, 2005, light trapping, col. Smets and Van, 3 female, 1 male NEW COUNTRY RECORD</td></tr><tr><td rowspan="1" colspan="1"><named-content xmlns:xlink="http://www.w3.org/1999/xlink" content-type="dwc:verbatimCoordinates" xlink:type="simple">12°18'09"N, 102°59'20"E</named-content></td><td rowspan="1" colspan="1"><italic><tp:taxon-name>Peltonotus nasutus</tp:taxon-name></italic></td><td rowspan="1" colspan="1">IRSBN</td><td rowspan="1" colspan="1">Cambodia, Pursat Prov., Phnum Samkos Wildlife Sanctuary, IV.15, 2005, light trapping, col. Smets and Van, 1 female NEW COUNTRY RECORD</td></tr><tr><td rowspan="1" colspan="1"><named-content xmlns:xlink="http://www.w3.org/1999/xlink" content-type="dwc:verbatimCoordinates" xlink:type="simple">12°51'2"N, 102°36'34"E</named-content></td><td rowspan="1" colspan="1"><italic><tp:taxon-name>Peltonotus nasutus</tp:taxon-name></italic></td><td rowspan="1" colspan="1">Drumont</td><td rowspan="1" colspan="1">Cambodia, Pailin Prov., 270m, V.6-16.2008, col. Murzin, 2 female NEW COUNTRY RECORD</td></tr><tr><td rowspan="1" colspan="1"><named-content xmlns:xlink="http://www.w3.org/1999/xlink" content-type="dwc:verbatimCoordinates" xlink:type="simple">21°17'13"N, 101°10'02"E</named-content></td><td rowspan="1" colspan="1"><italic><tp:taxon-name>Peltonotus nasutus</tp:taxon-name></italic></td><td rowspan="1" colspan="1">IRSBN</td><td rowspan="1" colspan="1">NW Laos, Louang Namtha Prov., Muang Sing, Houaylong-Kao, VI.2-19.2010, 6 male, 16 female</td></tr><tr><td rowspan="1" colspan="1"><named-content xmlns:xlink="http://www.w3.org/1999/xlink" content-type="dwc:verbatimCoordinates" xlink:type="simple">17°58'0"N, 102°35'59"E</named-content></td><td rowspan="1" colspan="1"><italic><tp:taxon-name>Peltonotus nasutus</tp:taxon-name></italic></td><td rowspan="1" colspan="1">IRSBN</td><td rowspan="1" colspan="1">Laos, Vientiane Prov., IV.4-1915, 1 female</td></tr><tr><td rowspan="1" colspan="1"><named-content xmlns:xlink="http://www.w3.org/1999/xlink" content-type="dwc:verbatimCoordinates" xlink:type="simple">17°58'0"N, 102°35'59"E</named-content></td><td rowspan="1" colspan="1"><italic><tp:taxon-name>Peltonotus nasutus</tp:taxon-name></italic></td><td rowspan="1" colspan="1">IRSBN</td><td rowspan="1" colspan="1">Laos, Vientiane Prov., V.18-1915, 1 male</td></tr><tr><td rowspan="1" colspan="1"><named-content xmlns:xlink="http://www.w3.org/1999/xlink" content-type="dwc:verbatimCoordinates" xlink:type="simple">20°09'0"N, 101°19'53"E</named-content></td><td rowspan="1" colspan="1"><italic><tp:taxon-name>Peltonotus nasutus</tp:taxon-name></italic></td><td rowspan="1" colspan="1"><xref ref-type="bibr" rid="B12">Li et al. 2012</xref></td><td rowspan="1" colspan="1">Laos, Bokeo Prov., Pha Ngam</td></tr><tr><td rowspan="1" colspan="1"><named-content xmlns:xlink="http://www.w3.org/1999/xlink" content-type="dwc:verbatimCoordinates" xlink:type="simple">16°46'30"N, 102°37'10"E</named-content></td><td rowspan="1" colspan="1"><italic><tp:taxon-name>Peltonotus nasutus</tp:taxon-name></italic></td><td rowspan="1" colspan="1"><xref ref-type="bibr" rid="B9">Jameson and Wada 2004</xref></td><td rowspan="1" colspan="1">Thailand, Khorat</td></tr><tr><td rowspan="1" colspan="1"><named-content xmlns:xlink="http://www.w3.org/1999/xlink" content-type="dwc:verbatimCoordinates" xlink:type="simple">14°35'21"N, 98°44'29"E</named-content></td><td rowspan="1" colspan="1"><italic><tp:taxon-name>Peltonotus nasutus</tp:taxon-name></italic></td><td rowspan="1" colspan="1"><xref ref-type="bibr" rid="B9">Jameson and Wada 2004</xref></td><td rowspan="1" colspan="1">Thailand, Pu Nam Long Hot Spring</td></tr><tr><td rowspan="1" colspan="1"><named-content xmlns:xlink="http://www.w3.org/1999/xlink" content-type="dwc:verbatimCoordinates" xlink:type="simple">14°47'53"N, 98°44'29"E</named-content></td><td rowspan="1" colspan="1"><italic><tp:taxon-name>Peltonotus nasutus</tp:taxon-name></italic></td><td rowspan="1" colspan="1"><xref ref-type="bibr" rid="B9">Jameson and Wada 2004</xref></td><td rowspan="1" colspan="1">Thailand, Khao Leam Dam</td></tr><tr><td rowspan="1" colspan="1"><named-content xmlns:xlink="http://www.w3.org/1999/xlink" content-type="dwc:verbatimCoordinates" xlink:type="simple">19°05'47"N, 100°57'09"E</named-content></td><td rowspan="1" colspan="1"><italic><tp:taxon-name>Peltonotus nasutus</tp:taxon-name></italic></td><td rowspan="1" colspan="1"><xref ref-type="bibr" rid="B9">Jameson and Wada 2004</xref></td><td rowspan="1" colspan="1">Thailand, Nan Province</td></tr><tr><td rowspan="1" colspan="1"><named-content xmlns:xlink="http://www.w3.org/1999/xlink" content-type="dwc:verbatimCoordinates" xlink:type="simple">19°21'46"N, 98°59'01"E</named-content></td><td rowspan="1" colspan="1"><italic><tp:taxon-name>Peltonotus nasutus</tp:taxon-name></italic></td><td rowspan="1" colspan="1"><xref ref-type="bibr" rid="B9">Jameson and Wada 2004</xref></td><td rowspan="1" colspan="1">Thailand, Ban Chiang Dao</td></tr><tr><td rowspan="1" colspan="1"><named-content xmlns:xlink="http://www.w3.org/1999/xlink" content-type="dwc:verbatimCoordinates" xlink:type="simple">14°43'02"N, 102°01'23"E</named-content></td><td rowspan="1" colspan="1"><italic><tp:taxon-name>Peltonotus nasutus</tp:taxon-name></italic></td><td rowspan="1" colspan="1"><xref ref-type="bibr" rid="B9">Jameson and Wada 2004</xref></td><td rowspan="1" colspan="1">Thailand, Khorat Prov., Pak Thong Chai</td></tr><tr><td rowspan="1" colspan="1"><named-content xmlns:xlink="http://www.w3.org/1999/xlink" content-type="dwc:verbatimCoordinates" xlink:type="simple">17°57'46"N, 102°36'54"E</named-content></td><td rowspan="1" colspan="1"><italic><tp:taxon-name>Peltonotus nasutus</tp:taxon-name></italic></td><td rowspan="1" colspan="1"><xref ref-type="bibr" rid="B9">Jameson and Wada 2004</xref></td><td rowspan="1" colspan="1">Laos, Vientane</td></tr><tr><td rowspan="1" colspan="1"><named-content xmlns:xlink="http://www.w3.org/1999/xlink" content-type="dwc:verbatimCoordinates" xlink:type="simple">19°36'41"N, 103°43'44"E</named-content></td><td rowspan="1" colspan="1"><italic><tp:taxon-name>Peltonotus nasutus</tp:taxon-name></italic></td><td rowspan="1" colspan="1"><xref ref-type="bibr" rid="B9">Jameson and Wada 2004</xref></td><td rowspan="1" colspan="1">Laos, Xiangkhouang</td></tr><tr><td rowspan="1" colspan="1"><named-content xmlns:xlink="http://www.w3.org/1999/xlink" content-type="dwc:verbatimCoordinates" xlink:type="simple">22°20'59"N, 96°55'00"E</named-content></td><td rowspan="1" colspan="1"><italic><tp:taxon-name>Peltonotus nasutus</tp:taxon-name></italic></td><td rowspan="1" colspan="1"><xref ref-type="bibr" rid="B9">Jameson and Wada 2004</xref></td><td rowspan="1" colspan="1">Myanmar, Gokhteik</td></tr><tr><td rowspan="1" colspan="1"><named-content xmlns:xlink="http://www.w3.org/1999/xlink" content-type="dwc:verbatimCoordinates" xlink:type="simple">21°14'14"N, 106°22'34"E</named-content></td><td rowspan="1" colspan="1"><italic><tp:taxon-name>Peltonotus nasutus</tp:taxon-name></italic></td><td rowspan="1" colspan="1"><xref ref-type="bibr" rid="B9">Jameson and Wada 2004</xref></td><td rowspan="1" colspan="1">Vietnam, Tonkin (north Vietnam)</td></tr><tr><td rowspan="1" colspan="1"><named-content xmlns:xlink="http://www.w3.org/1999/xlink" content-type="dwc:verbatimCoordinates" xlink:type="simple">10°44'57"N, 106°40'43"E</named-content></td><td rowspan="1" colspan="1"><italic><tp:taxon-name>Peltonotus nasutus</tp:taxon-name></italic></td><td rowspan="1" colspan="1"><xref ref-type="bibr" rid="B9">Jameson and Wada 2004</xref></td><td rowspan="1" colspan="1">Vietnam, Cochinchina (southern Vietnam)</td></tr></tbody></table></table-wrap></tp:treatment-sec></tp:taxon-treatment>
