# Supplementary material for: Aroid scarabs in the genus Peltonotus Burmeister (Coleoptera, Scarabaeidae, Dynastinae): key to species and new distributional data
Source: Zookeys. 2013 Jul 31;(320):63–95. doi: 10.3897/zookeys.320.5352 (PMC3744152; doi:10.3897/zookeys.320.5352)
Supplement: XML Treatment for Peltonotus nasutus [file zookeys.320.5352-treatment14.xml]

<!DOCTYPE tp:taxon-treatment
  PUBLIC "-//TaxonX//DTD Taxonomic Treatment Publishing DTD v0 20100105//EN" "tax-treatment-NSO.dtd">
<tp:taxon-treatment xmlns:tp="http://www.plazi.org/taxpub"><tp:treatment-meta><mixed-citation publication-type="journal"><person-group><name><surname>Jameson</surname><given-names>Mary Liz</given-names></name><name><surname>Drumont</surname><given-names>Alain</given-names></name></person-group><article-title>Aroid scarabs in the genus <italic>Peltonotus</italic> Burmeister (Coleoptera, Scarabaeidae, Dynastinae): key to species and new distributional data</article-title><source>Zookeys</source><day>31</day><month>7</month><year>2013</year><volume>2013</volume><issue>320</issue><fpage>63</fpage><lpage>95</lpage><pub-id pub-id-type="doi">10.3897/zookeys.320.5352</pub-id></mixed-citation></tp:treatment-meta><tp:nomenclature><tp:taxon-name>
                        <tp:taxon-name-part taxon-name-part-type="genus">Peltonotus</tp:taxon-name-part>
                        <tp:taxon-name-part taxon-name-part-type="species">nasutus</tp:taxon-name-part>
                        <object-id xmlns:xlink="http://www.w3.org/1999/xlink" xlink:type="simple">http://species-id.net/wiki/Peltonotus_nasutus</object-id>
                    </tp:taxon-name><tp:taxon-authority>Arrow, 1910</tp:taxon-authority><xref ref-type="fig" rid="F2">Figs 14–15</xref><xref ref-type="fig" rid="F3">, 23</xref><xref ref-type="fig" rid="F4">, 30</xref><xref ref-type="fig" rid="F6">, 52</xref><xref ref-type="fig" rid="F8">, 66</xref><xref ref-type="fig" rid="F10">, 82</xref><xref ref-type="fig" rid="F12">, 92</xref></tp:nomenclature><tp:treatment-sec sec-type="Diagnosis (male and female)"><title>Diagnosis (male and female).</title><p>Length 19.6–20.6 mm, color overall black or castaneous, elytra black or castaneous and shining (<xref ref-type="fig" rid="F2">Fig. 14–15</xref>), head with unisetigerous punctures and apex of clypeus with weak tubercle medially (<xref ref-type="fig" rid="F3">Fig. 23</xref>), labrum weakly sinuate <!--PageBreak-->(<xref ref-type="fig" rid="F3">Fig. 23</xref>), mentum quadrate in apical half (<xref ref-type="fig" rid="F4">Fig. 30</xref>), labial palpomere 2 not enlarged and not dorsoventrally flattened, mala lacking lamellate setal brush, maxillary stipes without setae curled at apices, male protibia tridentate with well developed basal tooth, male protibial claw greatly enlarged (<xref ref-type="fig" rid="F6">Fig. 52</xref>), form of male parameres (<xref ref-type="fig" rid="F8">Fig. 66</xref>), female epipleuron weakly, quadrately incised (<xref ref-type="fig" rid="F10">Fig. 82</xref>) and with well developed dorsal pillow.</p></tp:treatment-sec><tp:treatment-sec sec-type="Distribution"><title>Distribution</title><p>(<xref ref-type="fig" rid="F12">Fig. 92</xref>). Cambodia, China (southern), Laos, Myanmar, Thailand, Vietnam.</p><!--PageBreak--></tp:treatment-sec><tp:treatment-sec sec-type="Remarks"><title>Remarks.</title><p><italic><tp:taxon-name>Peltonotus nasutus</tp:taxon-name></italic> is the most common species in the genus and the only species with an apicomedial tubercle on the clypeus (male only).</p></tp:treatment-sec><tp:treatment-sec><!--Section generated to contain objects referenced in tp:taxon-treatment.--><fig id="F2" position="float" orientation="portrait"><label>Figures 13–19.</label><caption><p><italic><tp:taxon-name>Peltonotus</tp:taxon-name></italic> species dorsal habitus. <bold>13</bold> <italic><tp:taxon-name>Peltonotus mushiyaus</tp:taxon-name></italic>, female <bold>14–15</bold> <italic><tp:taxon-name>Peltonotus nasutus</tp:taxon-name></italic>, male and female (respectively) <bold>16</bold> <italic><tp:taxon-name>Peltonotus talangensis</tp:taxon-name></italic>, male <bold>17</bold> <italic><tp:taxon-name>Peltonotus tigerus</tp:taxon-name></italic>, female <bold>18–19</bold> <italic><tp:taxon-name>Peltonotus vittatus</tp:taxon-name></italic>, male and female (respectively).</p></caption><graphic xmlns:xlink="http://www.w3.org/1999/xlink" xlink:href="ZooKeys-320-063-g002.jpg" position="float" orientation="portrait" xlink:type="simple"/></fig><fig id="F3" position="float" orientation="portrait"><label>Figures 20–24.</label><caption><p>Head (dorsal view) showing characters of the labrum, mandible, and clypeus. <bold>20</bold> <italic><tp:taxon-name>Peltonotus karubei</tp:taxon-name></italic> (apex of labrum deeply bi-lobed; apex of mandible rounded laterally) <bold>21</bold> <italic><tp:taxon-name>Peltonotus malayensis</tp:taxon-name></italic> (apex of labrum bi-emarginate; apex of mandible rounded laterally) <bold>22</bold> <italic><tp:taxon-name>Peltonotus vittatus</tp:taxon-name></italic> (apex of labrum bi-emarginate; apex of mandible rounded laterally) <bold>23</bold> <italic><tp:taxon-name>Peltonotus nasutus</tp:taxon-name></italic> (apex of labrum weakly sinuate; apex of mandible quadrate laterally with broadly truncate apex; apex of clypeus with weak tubercle in male) <bold>24</bold> <italic><tp:taxon-name>Peltonotus morio</tp:taxon-name></italic> (apex of labrum weakly sinuate; apex of mandible quadrate laterally with broadly truncate apex; apex of clypeus without tubercle in male).</p></caption><graphic xmlns:xlink="http://www.w3.org/1999/xlink" xlink:href="ZooKeys-320-063-g003.jpg" position="float" orientation="portrait" xlink:type="simple"/></fig><fig id="F4" position="float" orientation="portrait"><label>Figures 25–35.</label><caption><p>Mentum, ventral view, showing form of apical half of mentum and form of labial palpomere 2 (in comparison to palpomere 1). <bold>25</bold> <italic><tp:taxon-name>Peltonotus deltamentum</tp:taxon-name></italic> <bold>26</bold> <italic><tp:taxon-name>Peltonotus gracilipodus</tp:taxon-name></italic> <bold>27</bold> <italic><tp:taxon-name>Peltonotus kyojinus</tp:taxon-name></italic> <bold>28</bold> <italic><tp:taxon-name>Peltonotus malayensis</tp:taxon-name></italic> <bold>29</bold> <italic><tp:taxon-name>Peltonotus podocrassus</tp:taxon-name></italic> <bold>30</bold> <italic><tp:taxon-name>Peltonotus nasutus</tp:taxon-name></italic> <bold>31</bold> <italic><tp:taxon-name>Peltonotus nethis</tp:taxon-name></italic> <bold>32</bold> <italic><tp:taxon-name>Peltonotus pruinosus</tp:taxon-name></italic> <bold>33</bold> <italic><tp:taxon-name>Peltonotus similis</tp:taxon-name></italic> <bold>34</bold> <italic><tp:taxon-name>Peltonotus sisyrus</tp:taxon-name></italic> <bold>35</bold> <italic><tp:taxon-name>Peltonotus talangensis</tp:taxon-name></italic>.</p></caption><graphic xmlns:xlink="http://www.w3.org/1999/xlink" xlink:href="ZooKeys-320-063-g004.jpg" position="float" orientation="portrait" xlink:type="simple"/></fig><fig id="F6" position="float" orientation="portrait"><label>Figures 45–54.</label><caption><p>Male prolegs, dorsal view (<bold>45–49</bold>), male protarsomeres, dorsal view (<bold>50–53</bold>), and male protarsomere 5, ventral view (<bold>54</bold>), of <italic><tp:taxon-name>Peltonotus</tp:taxon-name></italic>. <bold>45</bold> <italic><tp:taxon-name>Peltonotus animus</tp:taxon-name></italic> (male protibia tridentate with basal tooth obsolete) <bold>46</bold> <italic><tp:taxon-name>Peltonotus cybele</tp:taxon-name></italic> (male protibia tridentate with basal tooth well developed) <bold>47</bold> <italic><tp:taxon-name>Peltonotus malayensis</tp:taxon-name></italic> (male protibia bidentate) <bold>48</bold> <italic><tp:taxon-name>Peltonotus talangensis</tp:taxon-name></italic> (male protibia tridentate with basal tooth well developed) <bold>49</bold> <italic><tp:taxon-name>Peltonotus rubripennis</tp:taxon-name></italic> (male protibia tridentate with basal tooth weakly developed) <bold>50</bold> <italic><tp:taxon-name>Peltonotus adelphosimilis</tp:taxon-name></italic> (arrow showing protarsomere 5 of male with internoapical protuberance) <bold>51</bold> <italic><tp:taxon-name>Peltonotus favonius</tp:taxon-name></italic> (male protibia bidentate) <bold>52</bold> <italic><tp:taxon-name>Peltonotus nasutus</tp:taxon-name></italic> (male protibial claw greatly enlarged) <bold>53</bold> <italic><tp:taxon-name>Peltonotus similis</tp:taxon-name></italic> (arrow showing protarsomere 5 of male with internomedial protuberance) <bold>54</bold> <italic><tp:taxon-name>Peltonotus deltamentum</tp:taxon-name></italic> (male proclaw strongly arcuate in ventral view).</p></caption><graphic xmlns:xlink="http://www.w3.org/1999/xlink" xlink:href="ZooKeys-320-063-g006.jpg" position="float" orientation="portrait" xlink:type="simple"/></fig><fig id="F8" position="float" orientation="portrait"><label>Figures 61–66.</label><caption><p>Male parameres (with or without phallobase), dorsal and lateral views, in <italic><tp:taxon-name>Peltonotus</tp:taxon-name></italic>. Male parameres are highly asymmetrical, and we illustrate the lateral view that best assists in identification. <bold>61</bold> <italic><tp:taxon-name>Peltonotus fujiokai</tp:taxon-name></italic> <bold>62</bold> <italic><tp:taxon-name>Peltonotus gracilipodus</tp:taxon-name></italic> and <italic><tp:taxon-name>Peltonotus podocrassus</tp:taxon-name></italic> <bold>63</bold> <italic><tp:taxon-name>Peltonotus karubei</tp:taxon-name></italic> <bold>64</bold> <italic><tp:taxon-name>Peltonotus malayensis</tp:taxon-name></italic> <bold>65</bold> <italic><tp:taxon-name>Peltonotus morio</tp:taxon-name></italic> <bold>66</bold> <italic><tp:taxon-name>Peltonotus nasutus</tp:taxon-name></italic>.</p></caption><graphic xmlns:xlink="http://www.w3.org/1999/xlink" xlink:href="ZooKeys-320-063-g008.jpg" position="float" orientation="portrait" xlink:type="simple"/></fig><fig id="F10" position="float" orientation="portrait"><label>Figures 73–87.</label><caption><p>Female elytral epipleuron (gray, ventral view) and position relative to metacoxa in <italic><tp:taxon-name>Peltonotus</tp:taxon-name></italic>. <bold>73</bold> <italic><tp:taxon-name>Peltonotus brunnipennis</tp:taxon-name></italic> <bold>74</bold> <italic><tp:taxon-name>Peltonotus cybele</tp:taxon-name></italic> <bold>75</bold> <italic><tp:taxon-name>Peltonotus favonius</tp:taxon-name></italic> <bold>76</bold> <italic><tp:taxon-name>Peltonotus fujiokai</tp:taxon-name></italic> <bold>77</bold> <italic><tp:taxon-name>Peltonotus gracilipodus</tp:taxon-name></italic>, <italic><tp:taxon-name>Peltonotus podocrassus</tp:taxon-name></italic> and <italic><tp:taxon-name>Peltonotus silvanus</tp:taxon-name></italic> <bold>78</bold> <italic><tp:taxon-name>Peltonotus kyojinus</tp:taxon-name></italic> <bold>79</bold> <italic><tp:taxon-name>Peltonotus malayensis</tp:taxon-name></italic> <bold>80</bold> <italic><tp:taxon-name>Peltonotus morio</tp:taxon-name></italic> <bold>81</bold> <italic><tp:taxon-name>Peltonotus mushiyaus</tp:taxon-name></italic> <bold>82</bold> <italic><tp:taxon-name>Peltonotus nasutus</tp:taxon-name></italic> <bold>83</bold> <italic><tp:taxon-name>Peltonotus nethis</tp:taxon-name></italic> <bold>84</bold> <italic><tp:taxon-name>Peltonotus pruinosus</tp:taxon-name></italic> <bold>85</bold> <italic><tp:taxon-name>Peltonotus rubripennis</tp:taxon-name></italic> <bold>86</bold> <italic><tp:taxon-name>Peltonotus similis</tp:taxon-name></italic> <bold>87</bold> <italic><tp:taxon-name>Peltonotus sisyrus</tp:taxon-name></italic></p></caption><graphic xmlns:xlink="http://www.w3.org/1999/xlink" xlink:href="ZooKeys-320-063-g010.jpg" position="float" orientation="portrait" xlink:type="simple"/></fig><fig id="F12" position="float" orientation="portrait"><label>Figure 92.</label><caption><p>Distribution of <italic><tp:taxon-name>Peltonotus morio</tp:taxon-name></italic> (green icon) and <italic><tp:taxon-name>Peltonotus nasutus</tp:taxon-name></italic> (blue icon) in southeast Asia. Icons with stars indicate new country records for each species. Map was generated using data in <bold><xref ref-type="table" rid="T1">Table 1</xref></bold>.</p></caption><graphic xmlns:xlink="http://www.w3.org/1999/xlink" xlink:href="ZooKeys-320-063-g012.jpg" position="float" orientation="portrait" xlink:type="simple"/></fig><table-wrap id="T1" position="float" orientation="portrait"><label>Table 1.</label><caption><p><italic><tp:taxon-name>Peltonotus</tp:taxon-name></italic> Locality Table. Locality information for <italic><tp:taxon-name>Peltonotus morio</tp:taxon-name></italic> and <italic><tp:taxon-name>Peltonotus nasutus</tp:taxon-name></italic>. The <xref ref-type="supplementary-material" rid="S1">Appendix file</xref> can be used for dynamic mapping using EarthPoint and GoogleEarth.</p></caption><table><tbody><tr><th rowspan="1" colspan="1"><bold>Latitude, Longitude</bold></th><th rowspan="1" colspan="1"><bold>Species name</bold></th><th rowspan="1" colspan="1"><bold>Collection or Reference</bold></th><th rowspan="1" colspan="1"><bold>Locality Information</bold></th></tr><tr><td rowspan="1" colspan="1"><named-content xmlns:xlink="http://www.w3.org/1999/xlink" content-type="dwc:verbatimCoordinates" xlink:type="simple">16°40'27"N, 98°17'59"E</named-content></td><td rowspan="1" colspan="1"><italic><tp:taxon-name>Peltonotus morio</tp:taxon-name></italic></td><td rowspan="1" colspan="1">FUJI</td><td rowspan="1" colspan="1">S. Burma, Mt. Dawna, V.1992, 1 male, ele. 763m, NEW COUNTRY RECORD</td></tr><tr><td rowspan="1" colspan="1"><named-content xmlns:xlink="http://www.w3.org/1999/xlink" content-type="dwc:verbatimCoordinates" xlink:type="simple">12°05'N, 99°00'E</named-content></td><td rowspan="1" colspan="1"><italic><tp:taxon-name>Peltonotus morio</tp:taxon-name></italic></td><td rowspan="1" colspan="1">FUJI</td><td rowspan="1" colspan="1">S. Burma, Tenasserim, V.1992, 1 female, NEW COUNTRY RECORD</td></tr><tr><td rowspan="1" colspan="1"><named-content xmlns:xlink="http://www.w3.org/1999/xlink" content-type="dwc:verbatimCoordinates" xlink:type="simple">26°52'41"N, 88°17'25"E</named-content></td><td rowspan="1" colspan="1"><italic><tp:taxon-name>Peltonotus morio</tp:taxon-name></italic></td><td rowspan="1" colspan="1">BMNH</td><td rowspan="1" colspan="1">India, Kurseong Div., Lat Panchar, 4000 ft., VI.1934, 6 specimens, Col. Champion</td></tr><tr><td rowspan="1" colspan="1"><named-content xmlns:xlink="http://www.w3.org/1999/xlink" content-type="dwc:verbatimCoordinates" xlink:type="simple">27°39'N, 84°19'E</named-content></td><td rowspan="1" colspan="1"><italic><tp:taxon-name>Peltonotus morio</tp:taxon-name></italic></td><td rowspan="1" colspan="1"><xref ref-type="bibr" rid="B4">Dhoj et al. 2009</xref></td><td rowspan="1" colspan="1">Nepal, Chitwan Central region, Gunjanagar, 230 m</td></tr><tr><td rowspan="1" colspan="1"><named-content xmlns:xlink="http://www.w3.org/1999/xlink" content-type="dwc:verbatimCoordinates" xlink:type="simple">27°39'N, 84°21'E</named-content></td><td rowspan="1" colspan="1"><italic><tp:taxon-name>Peltonotus morio</tp:taxon-name></italic></td><td rowspan="1" colspan="1"><xref ref-type="bibr" rid="B4">Dhoj et al. 2009</xref></td><td rowspan="1" colspan="1">Nepal, Rampur, 230 m, amid maize-maize-vegetables in sandy soil from farming sites.</td></tr><tr><td rowspan="1" colspan="1"><named-content xmlns:xlink="http://www.w3.org/1999/xlink" content-type="dwc:verbatimCoordinates" xlink:type="simple">22°29'N, 103°57'E</named-content></td><td rowspan="1" colspan="1"><italic><tp:taxon-name>Peltonotus morio</tp:taxon-name></italic></td><td rowspan="1" colspan="1">IRSBN</td><td rowspan="1" colspan="1">Vietnam, Lao Cai Prov., VI.10.1917, 1 male NEW COUNTRY RECORD</td></tr><tr><td rowspan="1" colspan="1"><named-content xmlns:xlink="http://www.w3.org/1999/xlink" content-type="dwc:verbatimCoordinates" xlink:type="simple">18°49'16"N, 98°55'11"E</named-content></td><td rowspan="1" colspan="1"><italic><tp:taxon-name>Peltonotus morio</tp:taxon-name></italic></td><td rowspan="1" colspan="1"><xref ref-type="bibr" rid="B9">Jameson and Wada 2004</xref></td><td rowspan="1" colspan="1">Thailand, Doi Suthep</td></tr><tr><td rowspan="1" colspan="1"><named-content xmlns:xlink="http://www.w3.org/1999/xlink" content-type="dwc:verbatimCoordinates" xlink:type="simple">27°18'42"N, 88°35'57"E</named-content></td><td rowspan="1" colspan="1"><italic><tp:taxon-name>Peltonotus morio</tp:taxon-name></italic></td><td rowspan="1" colspan="1"><xref ref-type="bibr" rid="B9">Jameson and Wada 2004</xref></td><td rowspan="1" colspan="1">Sikkim, India</td></tr><tr><td rowspan="1" colspan="1"><named-content xmlns:xlink="http://www.w3.org/1999/xlink" content-type="dwc:verbatimCoordinates" xlink:type="simple">24°39'32"N, 93°54'22"E</named-content></td><td rowspan="1" colspan="1"><italic><tp:taxon-name>Peltonotus morio</tp:taxon-name></italic></td><td rowspan="1" colspan="1"><xref ref-type="bibr" rid="B9">Jameson and Wada 2004</xref></td><td rowspan="1" colspan="1">India, Manipur</td></tr><tr><td rowspan="1" colspan="1"><named-content xmlns:xlink="http://www.w3.org/1999/xlink" content-type="dwc:verbatimCoordinates" xlink:type="simple">25°22'05"N, 91°45'13"E</named-content></td><td rowspan="1" colspan="1"><italic><tp:taxon-name>Peltonotus morio</tp:taxon-name></italic></td><td rowspan="1" colspan="1"><xref ref-type="bibr" rid="B9">Jameson and Wada 2004</xref></td><td rowspan="1" colspan="1">India, Meghalaya, Khasi Hills</td></tr><tr><td rowspan="1" colspan="1"><named-content xmlns:xlink="http://www.w3.org/1999/xlink" content-type="dwc:verbatimCoordinates" xlink:type="simple">27°09'33"N, 88°36'56"E</named-content></td><td rowspan="1" colspan="1"><italic><tp:taxon-name>Peltonotus morio</tp:taxon-name></italic></td><td rowspan="1" colspan="1"><xref ref-type="bibr" rid="B9">Jameson and Wada 2004</xref></td><td rowspan="1" colspan="1">India, Pedong</td></tr><tr><td rowspan="1" colspan="1"><named-content xmlns:xlink="http://www.w3.org/1999/xlink" content-type="dwc:verbatimCoordinates" xlink:type="simple">27°02'09"N, 88°14'08"E</named-content></td><td rowspan="1" colspan="1"><italic><tp:taxon-name>Peltonotus morio</tp:taxon-name></italic></td><td rowspan="1" colspan="1"><xref ref-type="bibr" rid="B9">Jameson and Wada 2004</xref></td><td rowspan="1" colspan="1">India, Darjeeling</td></tr><tr><td rowspan="1" colspan="1"><named-content xmlns:xlink="http://www.w3.org/1999/xlink" content-type="dwc:verbatimCoordinates" xlink:type="simple">28°16'N, 84°05'E</named-content></td><td rowspan="1" colspan="1"><italic><tp:taxon-name>Peltonotus morio</tp:taxon-name></italic></td><td rowspan="1" colspan="1"><xref ref-type="bibr" rid="B9">Jameson and Wada 2004</xref></td><td rowspan="1" colspan="1">Nepal, Chhachok</td></tr><tr><td rowspan="1" colspan="1"><named-content xmlns:xlink="http://www.w3.org/1999/xlink" content-type="dwc:verbatimCoordinates" xlink:type="simple">14°48'00"N, 106°49'59"E</named-content></td><td rowspan="1" colspan="1"><italic><tp:taxon-name>Peltonotus nasutus</tp:taxon-name></italic></td><td rowspan="1" colspan="1">FUJI</td><td rowspan="1" colspan="1">S. Laos, Attapu, V.13.2007, 1 male, 1 female, ele 450m</td></tr><tr><td rowspan="1" colspan="1"><named-content xmlns:xlink="http://www.w3.org/1999/xlink" content-type="dwc:verbatimCoordinates" xlink:type="simple">14°88'N, 105°87'E</named-content></td><td rowspan="1" colspan="1"><italic><tp:taxon-name>Peltonotus nasutus</tp:taxon-name></italic></td><td rowspan="1" colspan="1">FUJI</td><td rowspan="1" colspan="1">S. Laos, Champasak Province, 2 females,</td></tr><tr><td rowspan="1" colspan="1"><named-content xmlns:xlink="http://www.w3.org/1999/xlink" content-type="dwc:verbatimCoordinates" xlink:type="simple">16°42'18"N, 98°20'44"E</named-content></td><td rowspan="1" colspan="1"><italic><tp:taxon-name>Peltonotus nasutus</tp:taxon-name></italic></td><td rowspan="1" colspan="1">FUJI</td><td rowspan="1" colspan="1">S. Burma, Mt. Dawna, V.1992, 1 female</td></tr><tr><td rowspan="1" colspan="1"><named-content xmlns:xlink="http://www.w3.org/1999/xlink" content-type="dwc:verbatimCoordinates" xlink:type="simple">18°38'31"N, 94°42'56"E</named-content></td><td rowspan="1" colspan="1"><italic><tp:taxon-name>Peltonotus nasutus</tp:taxon-name></italic></td><td rowspan="1" colspan="1">FUJI</td><td rowspan="1" colspan="1">Myanmar, Arakan Province, Nianjyo, 1070m, 1 male, 1 female</td></tr><tr><td rowspan="1" colspan="1"><named-content xmlns:xlink="http://www.w3.org/1999/xlink" content-type="dwc:verbatimCoordinates" xlink:type="simple">15°N, 98°32'E</named-content></td><td rowspan="1" colspan="1"><italic><tp:taxon-name>Peltonotus nasutus</tp:taxon-name></italic></td><td rowspan="1" colspan="1">BMNH</td><td rowspan="1" colspan="1">W. Thailand, Kanchanaburi Prov., Thung Yai Wildlife Sanctuary, mixed riverside forest, M. Brendell, V.8.1988, 10 specimens, within spathe of <italic><tp:taxon-name>Amorphophallus</tp:taxon-name></italic> inflorescence</td></tr><tr><td rowspan="1" colspan="1"><named-content xmlns:xlink="http://www.w3.org/1999/xlink" content-type="dwc:verbatimCoordinates" xlink:type="simple">19°25'N, 103°30'E</named-content></td><td rowspan="1" colspan="1"><italic><tp:taxon-name>Peltonotus nasutus</tp:taxon-name></italic></td><td rowspan="1" colspan="1">BMNH</td><td rowspan="1" colspan="1">Laos, Xiankhouang Prov. V.18.1919, 1 male</td></tr><tr><td rowspan="1" colspan="1"><named-content xmlns:xlink="http://www.w3.org/1999/xlink" content-type="dwc:verbatimCoordinates" xlink:type="simple">26°51'22"N, 104°13'59"E</named-content></td><td rowspan="1" colspan="1"><italic><tp:taxon-name>Peltonotus nasutus</tp:taxon-name></italic></td><td rowspan="1" colspan="1">Drumont</td><td rowspan="1" colspan="1">Chine, Guizhou, Mt. Ping-Qing-Liang-Zi, Weining county, 1-10/VII-2009, 1 male, 3 female NEW COUNTRY RECORD</td></tr><tr><td rowspan="1" colspan="1"><named-content xmlns:xlink="http://www.w3.org/1999/xlink" content-type="dwc:verbatimCoordinates" xlink:type="simple">23°28'5"N, 100°41'E</named-content></td><td rowspan="1" colspan="1"><italic><tp:taxon-name>Peltonotus nasutus</tp:taxon-name></italic></td><td rowspan="1" colspan="1">Drumont</td><td rowspan="1" colspan="1">Chine, Yunnan, Mt. Longtanshan, Jinggu county, VI.11-20, 3 male, Col. Li Jingke NEW COUNTRY RECORD</td></tr><tr><td rowspan="1" colspan="1"><named-content xmlns:xlink="http://www.w3.org/1999/xlink" content-type="dwc:verbatimCoordinates" xlink:type="simple">22°35'N, 99°33'E</named-content></td><td rowspan="1" colspan="1"><italic><tp:taxon-name>Peltonotus nasutus</tp:taxon-name></italic></td><td rowspan="1" colspan="1">Drumont</td><td rowspan="1" colspan="1">Chine, Yunnan, Mt. Daheishan, Menglian county, V.20-31-2009, Col. Li Jingke, 1 female NEW COUNTRY RECORD</td></tr><tr><td rowspan="1" colspan="1"><named-content xmlns:xlink="http://www.w3.org/1999/xlink" content-type="dwc:verbatimCoordinates" xlink:type="simple">22°47'56"N, 108°19'44"E</named-content></td><td rowspan="1" colspan="1"><italic><tp:taxon-name>Peltonotus nasutus</tp:taxon-name></italic></td><td rowspan="1" colspan="1">AREC</td><td rowspan="1" colspan="1">China, Guangxi Zhuang Automonus Region NEW COUNTRY RECORD</td></tr><tr><td rowspan="1" colspan="1"><named-content xmlns:xlink="http://www.w3.org/1999/xlink" content-type="dwc:verbatimCoordinates" xlink:type="simple">17°28'59"N, 101°4'0"E</named-content></td><td rowspan="1" colspan="1"><italic><tp:taxon-name>Peltonotus nasutus</tp:taxon-name></italic></td><td rowspan="1" colspan="1">IRSBN</td><td rowspan="1" colspan="1">Thailand, Changwat Loei, Na Haeo Bio. Sta., V-15-19-2003, light trap, Col. Constant, Smets, and Grootaert, 1 male, 2 female</td></tr><tr><td rowspan="1" colspan="1"><named-content xmlns:xlink="http://www.w3.org/1999/xlink" content-type="dwc:verbatimCoordinates" xlink:type="simple">17°28'59"N, 101°4'0"E</named-content></td><td rowspan="1" colspan="1"><italic><tp:taxon-name>Peltonotus nasutus</tp:taxon-name></italic></td><td rowspan="1" colspan="1">IRSBN</td><td rowspan="1" colspan="1">Thailand, Changwat Loei, Na Haeo Bio. Sta., V.17.2003, edge pond, Col. Constant and Smets, 2 female</td></tr><tr><td rowspan="1" colspan="1"><named-content xmlns:xlink="http://www.w3.org/1999/xlink" content-type="dwc:verbatimCoordinates" xlink:type="simple">17°28'59"N, 101°4'0"E</named-content></td><td rowspan="1" colspan="1"><italic><tp:taxon-name>Peltonotus nasutus</tp:taxon-name></italic></td><td rowspan="1" colspan="1">IRSBN</td><td rowspan="1" colspan="1">Thailand, Changwat Loei, Na Haeo Bio. Sta., V.5-12-2001, light trap, Col. Constant and Grootaert, 2 female</td></tr><tr><td rowspan="1" colspan="1"><named-content xmlns:xlink="http://www.w3.org/1999/xlink" content-type="dwc:verbatimCoordinates" xlink:type="simple">19°27'N, 98°20'E</named-content></td><td rowspan="1" colspan="1"><italic><tp:taxon-name>Peltonotus nasutus</tp:taxon-name></italic></td><td rowspan="1" colspan="1">IRSBN</td><td rowspan="1" colspan="1">N. Thailand, Mae Hong Son Prov., 600 m, 28-V to 2-VI-1999, Col. D. Hauck, 2 male, 2 female</td></tr><tr><td rowspan="1" colspan="1"><named-content xmlns:xlink="http://www.w3.org/1999/xlink" content-type="dwc:verbatimCoordinates" xlink:type="simple">14°16'07"N, 98°59'12"E</named-content></td><td rowspan="1" colspan="1"><italic><tp:taxon-name>Peltonotus nasutus</tp:taxon-name></italic></td><td rowspan="1" colspan="1">IRSBN</td><td rowspan="1" colspan="1">Thailand, Kanchanaburi Prov., Sai Yok NP, VI.4–5.2003, Constant and Smets, 1 male, 1 female</td></tr><tr><td rowspan="1" colspan="1"><named-content xmlns:xlink="http://www.w3.org/1999/xlink" content-type="dwc:verbatimCoordinates" xlink:type="simple">13°49'59"N, 106°57'0"E</named-content></td><td rowspan="1" colspan="1"><italic><tp:taxon-name>Peltonotus nasutus</tp:taxon-name></italic></td><td rowspan="1" colspan="1">IRSBN</td><td rowspan="1" colspan="1">Cambodia, Ratanakiri Prov., Phumi Kalai Thum., VI.1-19.2007, Col. Li Jingke, 1 male, 2 female NEW COUNTRY RECORD</td></tr><tr><td rowspan="1" colspan="1"><named-content xmlns:xlink="http://www.w3.org/1999/xlink" content-type="dwc:verbatimCoordinates" xlink:type="simple">12°18'09"N, 102°59'20"E</named-content></td><td rowspan="1" colspan="1"><italic><tp:taxon-name>Peltonotus nasutus</tp:taxon-name></italic></td><td rowspan="1" colspan="1">IRSBN</td><td rowspan="1" colspan="1">Cambodia, Pursat Prov., Phnum Samkos Wildlife Sanctuary, XI.15, 2005, light trapping, col. Smets and Van, 5 male, 4 female NEW COUNTRY RECORD</td></tr><tr><td rowspan="1" colspan="1"><named-content xmlns:xlink="http://www.w3.org/1999/xlink" content-type="dwc:verbatimCoordinates" xlink:type="simple">12°18'09"N, 102°59'20"E</named-content></td><td rowspan="1" colspan="1"><italic><tp:taxon-name>Peltonotus nasutus</tp:taxon-name></italic></td><td rowspan="1" colspan="1">IRSBN</td><td rowspan="1" colspan="1">Cambodia, Pursat Prov., Phnum Samkos Wildlife Sanctuary, IV.13-14, 2005, light trapping, primary forest edge, col. Smets and Van, 1 female, 1 male,</td></tr><tr><td rowspan="1" colspan="1"><named-content xmlns:xlink="http://www.w3.org/1999/xlink" content-type="dwc:verbatimCoordinates" xlink:type="simple">12°18'09"N, 102°59'20"E</named-content></td><td rowspan="1" colspan="1"><italic><tp:taxon-name>Peltonotus nasutus</tp:taxon-name></italic></td><td rowspan="1" colspan="1">IRSBN</td><td rowspan="1" colspan="1">Cambodia, Pursat Prov., Phnum Samkos Wildlife Sanctuary, IV.16, 2005, light trapping, col. Smets and Van, 3 female, 1 male NEW COUNTRY RECORD</td></tr><tr><td rowspan="1" colspan="1"><named-content xmlns:xlink="http://www.w3.org/1999/xlink" content-type="dwc:verbatimCoordinates" xlink:type="simple">12°18'09"N, 102°59'20"E</named-content></td><td rowspan="1" colspan="1"><italic><tp:taxon-name>Peltonotus nasutus</tp:taxon-name></italic></td><td rowspan="1" colspan="1">IRSBN</td><td rowspan="1" colspan="1">Cambodia, Pursat Prov., Phnum Samkos Wildlife Sanctuary, IV.15, 2005, light trapping, col. Smets and Van, 1 female NEW COUNTRY RECORD</td></tr><tr><td rowspan="1" colspan="1"><named-content xmlns:xlink="http://www.w3.org/1999/xlink" content-type="dwc:verbatimCoordinates" xlink:type="simple">12°51'2"N, 102°36'34"E</named-content></td><td rowspan="1" colspan="1"><italic><tp:taxon-name>Peltonotus nasutus</tp:taxon-name></italic></td><td rowspan="1" colspan="1">Drumont</td><td rowspan="1" colspan="1">Cambodia, Pailin Prov., 270m, V.6-16.2008, col. Murzin, 2 female NEW COUNTRY RECORD</td></tr><tr><td rowspan="1" colspan="1"><named-content xmlns:xlink="http://www.w3.org/1999/xlink" content-type="dwc:verbatimCoordinates" xlink:type="simple">21°17'13"N, 101°10'02"E</named-content></td><td rowspan="1" colspan="1"><italic><tp:taxon-name>Peltonotus nasutus</tp:taxon-name></italic></td><td rowspan="1" colspan="1">IRSBN</td><td rowspan="1" colspan="1">NW Laos, Louang Namtha Prov., Muang Sing, Houaylong-Kao, VI.2-19.2010, 6 male, 16 female</td></tr><tr><td rowspan="1" colspan="1"><named-content xmlns:xlink="http://www.w3.org/1999/xlink" content-type="dwc:verbatimCoordinates" xlink:type="simple">17°58'0"N, 102°35'59"E</named-content></td><td rowspan="1" colspan="1"><italic><tp:taxon-name>Peltonotus nasutus</tp:taxon-name></italic></td><td rowspan="1" colspan="1">IRSBN</td><td rowspan="1" colspan="1">Laos, Vientiane Prov., IV.4-1915, 1 female</td></tr><tr><td rowspan="1" colspan="1"><named-content xmlns:xlink="http://www.w3.org/1999/xlink" content-type="dwc:verbatimCoordinates" xlink:type="simple">17°58'0"N, 102°35'59"E</named-content></td><td rowspan="1" colspan="1"><italic><tp:taxon-name>Peltonotus nasutus</tp:taxon-name></italic></td><td rowspan="1" colspan="1">IRSBN</td><td rowspan="1" colspan="1">Laos, Vientiane Prov., V.18-1915, 1 male</td></tr><tr><td rowspan="1" colspan="1"><named-content xmlns:xlink="http://www.w3.org/1999/xlink" content-type="dwc:verbatimCoordinates" xlink:type="simple">20°09'0"N, 101°19'53"E</named-content></td><td rowspan="1" colspan="1"><italic><tp:taxon-name>Peltonotus nasutus</tp:taxon-name></italic></td><td rowspan="1" colspan="1"><xref ref-type="bibr" rid="B12">Li et al. 2012</xref></td><td rowspan="1" colspan="1">Laos, Bokeo Prov., Pha Ngam</td></tr><tr><td rowspan="1" colspan="1"><named-content xmlns:xlink="http://www.w3.org/1999/xlink" content-type="dwc:verbatimCoordinates" xlink:type="simple">16°46'30"N, 102°37'10"E</named-content></td><td rowspan="1" colspan="1"><italic><tp:taxon-name>Peltonotus nasutus</tp:taxon-name></italic></td><td rowspan="1" colspan="1"><xref ref-type="bibr" rid="B9">Jameson and Wada 2004</xref></td><td rowspan="1" colspan="1">Thailand, Khorat</td></tr><tr><td rowspan="1" colspan="1"><named-content xmlns:xlink="http://www.w3.org/1999/xlink" content-type="dwc:verbatimCoordinates" xlink:type="simple">14°35'21"N, 98°44'29"E</named-content></td><td rowspan="1" colspan="1"><italic><tp:taxon-name>Peltonotus nasutus</tp:taxon-name></italic></td><td rowspan="1" colspan="1"><xref ref-type="bibr" rid="B9">Jameson and Wada 2004</xref></td><td rowspan="1" colspan="1">Thailand, Pu Nam Long Hot Spring</td></tr><tr><td rowspan="1" colspan="1"><named-content xmlns:xlink="http://www.w3.org/1999/xlink" content-type="dwc:verbatimCoordinates" xlink:type="simple">14°47'53"N, 98°44'29"E</named-content></td><td rowspan="1" colspan="1"><italic><tp:taxon-name>Peltonotus nasutus</tp:taxon-name></italic></td><td rowspan="1" colspan="1"><xref ref-type="bibr" rid="B9">Jameson and Wada 2004</xref></td><td rowspan="1" colspan="1">Thailand, Khao Leam Dam</td></tr><tr><td rowspan="1" colspan="1"><named-content xmlns:xlink="http://www.w3.org/1999/xlink" content-type="dwc:verbatimCoordinates" xlink:type="simple">19°05'47"N, 100°57'09"E</named-content></td><td rowspan="1" colspan="1"><italic><tp:taxon-name>Peltonotus nasutus</tp:taxon-name></italic></td><td rowspan="1" colspan="1"><xref ref-type="bibr" rid="B9">Jameson and Wada 2004</xref></td><td rowspan="1" colspan="1">Thailand, Nan Province</td></tr><tr><td rowspan="1" colspan="1"><named-content xmlns:xlink="http://www.w3.org/1999/xlink" content-type="dwc:verbatimCoordinates" xlink:type="simple">19°21'46"N, 98°59'01"E</named-content></td><td rowspan="1" colspan="1"><italic><tp:taxon-name>Peltonotus nasutus</tp:taxon-name></italic></td><td rowspan="1" colspan="1"><xref ref-type="bibr" rid="B9">Jameson and Wada 2004</xref></td><td rowspan="1" colspan="1">Thailand, Ban Chiang Dao</td></tr><tr><td rowspan="1" colspan="1"><named-content xmlns:xlink="http://www.w3.org/1999/xlink" content-type="dwc:verbatimCoordinates" xlink:type="simple">14°43'02"N, 102°01'23"E</named-content></td><td rowspan="1" colspan="1"><italic><tp:taxon-name>Peltonotus nasutus</tp:taxon-name></italic></td><td rowspan="1" colspan="1"><xref ref-type="bibr" rid="B9">Jameson and Wada 2004</xref></td><td rowspan="1" colspan="1">Thailand, Khorat Prov., Pak Thong Chai</td></tr><tr><td rowspan="1" colspan="1"><named-content xmlns:xlink="http://www.w3.org/1999/xlink" content-type="dwc:verbatimCoordinates" xlink:type="simple">17°57'46"N, 102°36'54"E</named-content></td><td rowspan="1" colspan="1"><italic><tp:taxon-name>Peltonotus nasutus</tp:taxon-name></italic></td><td rowspan="1" colspan="1"><xref ref-type="bibr" rid="B9">Jameson and Wada 2004</xref></td><td rowspan="1" colspan="1">Laos, Vientane</td></tr><tr><td rowspan="1" colspan="1"><named-content xmlns:xlink="http://www.w3.org/1999/xlink" content-type="dwc:verbatimCoordinates" xlink:type="simple">19°36'41"N, 103°43'44"E</named-content></td><td rowspan="1" colspan="1"><italic><tp:taxon-name>Peltonotus nasutus</tp:taxon-name></italic></td><td rowspan="1" colspan="1"><xref ref-type="bibr" rid="B9">Jameson and Wada 2004</xref></td><td rowspan="1" colspan="1">Laos, Xiangkhouang</td></tr><tr><td rowspan="1" colspan="1"><named-content xmlns:xlink="http://www.w3.org/1999/xlink" content-type="dwc:verbatimCoordinates" xlink:type="simple">22°20'59"N, 96°55'00"E</named-content></td><td rowspan="1" colspan="1"><italic><tp:taxon-name>Peltonotus nasutus</tp:taxon-name></italic></td><td rowspan="1" colspan="1"><xref ref-type="bibr" rid="B9">Jameson and Wada 2004</xref></td><td rowspan="1" colspan="1">Myanmar, Gokhteik</td></tr><tr><td rowspan="1" colspan="1"><named-content xmlns:xlink="http://www.w3.org/1999/xlink" content-type="dwc:verbatimCoordinates" xlink:type="simple">21°14'14"N, 106°22'34"E</named-content></td><td rowspan="1" colspan="1"><italic><tp:taxon-name>Peltonotus nasutus</tp:taxon-name></italic></td><td rowspan="1" colspan="1"><xref ref-type="bibr" rid="B9">Jameson and Wada 2004</xref></td><td rowspan="1" colspan="1">Vietnam, Tonkin (north Vietnam)</td></tr><tr><td rowspan="1" colspan="1"><named-content xmlns:xlink="http://www.w3.org/1999/xlink" content-type="dwc:verbatimCoordinates" xlink:type="simple">10°44'57"N, 106°40'43"E</named-content></td><td rowspan="1" colspan="1"><italic><tp:taxon-name>Peltonotus nasutus</tp:taxon-name></italic></td><td rowspan="1" colspan="1"><xref ref-type="bibr" rid="B9">Jameson and Wada 2004</xref></td><td rowspan="1" colspan="1">Vietnam, Cochinchina (southern Vietnam)</td></tr></tbody></table></table-wrap></tp:treatment-sec></tp:taxon-treatment>
