# Supplementary material for: Aroid scarabs in the genus Peltonotus Burmeister (Coleoptera, Scarabaeidae, Dynastinae): key to species and new distributional data
Source: Zookeys. 2013 Jul 31;(320):63–95. doi: 10.3897/zookeys.320.5352 (PMC3744152; doi:10.3897/zookeys.320.5352)
Supplement: XML Treatment for Peltonotus podocrassus [file zookeys.320.5352-treatment16.xml]

<!DOCTYPE tp:taxon-treatment
  PUBLIC "-//TaxonX//DTD Taxonomic Treatment Publishing DTD v0 20100105//EN" "tax-treatment-NSO.dtd">
<tp:taxon-treatment xmlns:tp="http://www.plazi.org/taxpub"><tp:treatment-meta><mixed-citation publication-type="journal"><person-group><name><surname>Jameson</surname><given-names>Mary Liz</given-names></name><name><surname>Drumont</surname><given-names>Alain</given-names></name></person-group><article-title>Aroid scarabs in the genus <italic>Peltonotus</italic> Burmeister (Coleoptera, Scarabaeidae, Dynastinae): key to species and new distributional data</article-title><source>Zookeys</source><day>31</day><month>7</month><year>2013</year><volume>2013</volume><issue>320</issue><fpage>63</fpage><lpage>95</lpage><pub-id pub-id-type="doi">10.3897/zookeys.320.5352</pub-id></mixed-citation></tp:treatment-meta><tp:nomenclature><tp:taxon-name>
                        <tp:taxon-name-part taxon-name-part-type="genus">Peltonotus</tp:taxon-name-part>
                        <tp:taxon-name-part taxon-name-part-type="species">podocrassus</tp:taxon-name-part>
                        <object-id xmlns:xlink="http://www.w3.org/1999/xlink" xlink:type="simple">http://species-id.net/wiki/Peltonotus_podocrassus</object-id>
                    </tp:taxon-name><tp:taxon-authority>Jameson &amp; Wada, 2004</tp:taxon-authority><xref ref-type="fig" rid="F4">Figs 29</xref><xref ref-type="fig" rid="F8">, 62</xref><xref ref-type="fig" rid="F10">, 77</xref></tp:nomenclature><tp:treatment-sec sec-type="Diagnosis (male and female)"><title>Diagnosis (male and female).</title><p>Length 17.6–18.7 mm, color overall castaneous, elytra castaneous with weak iridescent bloom, head with some multisetigerous punctures, labrum deeply bi-lobed, mentum rounded in apical half (<xref ref-type="fig" rid="F4">Fig. 29</xref>), labial palpomere 2 enlarged and obviously dorsoventrally flattened (<xref ref-type="fig" rid="F4">Fig. 29</xref>), mala with lamellate setal brush, maxillary stipes lacking setae curled at apices, male protibia bidentate, form of parameres (<xref ref-type="fig" rid="F8">Fig. 62</xref>), female epipleuron incised and with oblong-oval emargination (<xref ref-type="fig" rid="F10">Fig. 77</xref>).</p></tp:treatment-sec><tp:treatment-sec sec-type="Distribution"><title>Distribution.</title><p>Malaysia (Peninsular Malaysia).</p></tp:treatment-sec><tp:treatment-sec sec-type="Remarks"><title>Remarks.</title><p><italic><tp:taxon-name>Peltonotus podocrassus</tp:taxon-name></italic> and <italic><tp:taxon-name>Peltonotus gracilipodus</tp:taxon-name></italic> (distributed in Sumatra) are similar with respect to the male parameres and female epipleura. This may be indicative of recent divergence from a common ancestor.</p></tp:treatment-sec><tp:treatment-sec><!--Section generated to contain objects referenced in tp:taxon-treatment.--><fig id="F4" position="float" orientation="portrait"><label>Figures 25–35.</label><caption><p>Mentum, ventral view, showing form of apical half of mentum and form of labial palpomere 2 (in comparison to palpomere 1). <bold>25</bold> <italic><tp:taxon-name>Peltonotus deltamentum</tp:taxon-name></italic> <bold>26</bold> <italic><tp:taxon-name>Peltonotus gracilipodus</tp:taxon-name></italic> <bold>27</bold> <italic><tp:taxon-name>Peltonotus kyojinus</tp:taxon-name></italic> <bold>28</bold> <italic><tp:taxon-name>Peltonotus malayensis</tp:taxon-name></italic> <bold>29</bold> <italic><tp:taxon-name>Peltonotus podocrassus</tp:taxon-name></italic> <bold>30</bold> <italic><tp:taxon-name>Peltonotus nasutus</tp:taxon-name></italic> <bold>31</bold> <italic><tp:taxon-name>Peltonotus nethis</tp:taxon-name></italic> <bold>32</bold> <italic><tp:taxon-name>Peltonotus pruinosus</tp:taxon-name></italic> <bold>33</bold> <italic><tp:taxon-name>Peltonotus similis</tp:taxon-name></italic> <bold>34</bold> <italic><tp:taxon-name>Peltonotus sisyrus</tp:taxon-name></italic> <bold>35</bold> <italic><tp:taxon-name>Peltonotus talangensis</tp:taxon-name></italic>.</p></caption><graphic xmlns:xlink="http://www.w3.org/1999/xlink" xlink:href="ZooKeys-320-063-g004.jpg" position="float" orientation="portrait" xlink:type="simple"/></fig><fig id="F8" position="float" orientation="portrait"><label>Figures 61–66.</label><caption><p>Male parameres (with or without phallobase), dorsal and lateral views, in <italic><tp:taxon-name>Peltonotus</tp:taxon-name></italic>. Male parameres are highly asymmetrical, and we illustrate the lateral view that best assists in identification. <bold>61</bold> <italic><tp:taxon-name>Peltonotus fujiokai</tp:taxon-name></italic> <bold>62</bold> <italic><tp:taxon-name>Peltonotus gracilipodus</tp:taxon-name></italic> and <italic><tp:taxon-name>Peltonotus podocrassus</tp:taxon-name></italic> <bold>63</bold> <italic><tp:taxon-name>Peltonotus karubei</tp:taxon-name></italic> <bold>64</bold> <italic><tp:taxon-name>Peltonotus malayensis</tp:taxon-name></italic> <bold>65</bold> <italic><tp:taxon-name>Peltonotus morio</tp:taxon-name></italic> <bold>66</bold> <italic><tp:taxon-name>Peltonotus nasutus</tp:taxon-name></italic>.</p></caption><graphic xmlns:xlink="http://www.w3.org/1999/xlink" xlink:href="ZooKeys-320-063-g008.jpg" position="float" orientation="portrait" xlink:type="simple"/></fig><fig id="F10" position="float" orientation="portrait"><label>Figures 73–87.</label><caption><p>Female elytral epipleuron (gray, ventral view) and position relative to metacoxa in <italic><tp:taxon-name>Peltonotus</tp:taxon-name></italic>. <bold>73</bold> <italic><tp:taxon-name>Peltonotus brunnipennis</tp:taxon-name></italic> <bold>74</bold> <italic><tp:taxon-name>Peltonotus cybele</tp:taxon-name></italic> <bold>75</bold> <italic><tp:taxon-name>Peltonotus favonius</tp:taxon-name></italic> <bold>76</bold> <italic><tp:taxon-name>Peltonotus fujiokai</tp:taxon-name></italic> <bold>77</bold> <italic><tp:taxon-name>Peltonotus gracilipodus</tp:taxon-name></italic>, <italic><tp:taxon-name>Peltonotus podocrassus</tp:taxon-name></italic> and <italic><tp:taxon-name>Peltonotus silvanus</tp:taxon-name></italic> <bold>78</bold> <italic><tp:taxon-name>Peltonotus kyojinus</tp:taxon-name></italic> <bold>79</bold> <italic><tp:taxon-name>Peltonotus malayensis</tp:taxon-name></italic> <bold>80</bold> <italic><tp:taxon-name>Peltonotus morio</tp:taxon-name></italic> <bold>81</bold> <italic><tp:taxon-name>Peltonotus mushiyaus</tp:taxon-name></italic> <bold>82</bold> <italic><tp:taxon-name>Peltonotus nasutus</tp:taxon-name></italic> <bold>83</bold> <italic><tp:taxon-name>Peltonotus nethis</tp:taxon-name></italic> <bold>84</bold> <italic><tp:taxon-name>Peltonotus pruinosus</tp:taxon-name></italic> <bold>85</bold> <italic><tp:taxon-name>Peltonotus rubripennis</tp:taxon-name></italic> <bold>86</bold> <italic><tp:taxon-name>Peltonotus similis</tp:taxon-name></italic> <bold>87</bold> <italic><tp:taxon-name>Peltonotus sisyrus</tp:taxon-name></italic></p></caption><graphic xmlns:xlink="http://www.w3.org/1999/xlink" xlink:href="ZooKeys-320-063-g010.jpg" position="float" orientation="portrait" xlink:type="simple"/></fig></tp:treatment-sec></tp:taxon-treatment>
