# Supplementary material for: Aroid scarabs in the genus Peltonotus Burmeister (Coleoptera, Scarabaeidae, Dynastinae): key to species and new distributional data
Source: Zookeys. 2013 Jul 31;(320):63–95. doi: 10.3897/zookeys.320.5352 (PMC3744152; doi:10.3897/zookeys.320.5352)
Supplement: XML Treatment for Peltonotus suehirogarus [file zookeys.320.5352-treatment22.xml]

<!DOCTYPE tp:taxon-treatment
  PUBLIC "-//TaxonX//DTD Taxonomic Treatment Publishing DTD v0 20100105//EN" "tax-treatment-NSO.dtd">
<tp:taxon-treatment xmlns:tp="http://www.plazi.org/taxpub"><tp:treatment-meta><mixed-citation publication-type="journal"><person-group><name><surname>Jameson</surname><given-names>Mary Liz</given-names></name><name><surname>Drumont</surname><given-names>Alain</given-names></name></person-group><article-title>Aroid scarabs in the genus <italic>Peltonotus</italic> Burmeister (Coleoptera, Scarabaeidae, Dynastinae): key to species and new distributional data</article-title><source>Zookeys</source><day>31</day><month>7</month><year>2013</year><volume>2013</volume><issue>320</issue><fpage>63</fpage><lpage>95</lpage><pub-id pub-id-type="doi">10.3897/zookeys.320.5352</pub-id></mixed-citation></tp:treatment-meta><tp:nomenclature><tp:taxon-name>
                        <tp:taxon-name-part taxon-name-part-type="genus">Peltonotus</tp:taxon-name-part>
                        <tp:taxon-name-part taxon-name-part-type="species">suehirogarus</tp:taxon-name-part>
                        <object-id xmlns:xlink="http://www.w3.org/1999/xlink" xlink:type="simple">http://species-id.net/wiki/Peltonotus_suehirogarus</object-id>
                    </tp:taxon-name><tp:taxon-authority>Jameson &amp; Wada, 2004</tp:taxon-authority><xref ref-type="fig" rid="F11">Fig. 88</xref></tp:nomenclature><tp:treatment-sec sec-type="Diagnosis (female only)"><title>Diagnosis (female only).</title><p>Length 16.9–18.0 mm, color overall black, elytra black with iridescent bloom, head with some multisetigerous punctures, labrum bi-emarginate, mentum rounded in apical half, labial palpomere 2 enlarged and obviously dorsoventrally flattened, mala with lamellate setal brush, maxillary stipes with some setae weakly curled at apices, female epipleuron incised and with oblong-oval emargination (<xref ref-type="fig" rid="F11">Fig. 88</xref>).</p></tp:treatment-sec><tp:treatment-sec sec-type="Distribution"><title>Distribution.</title><p>Indonesia, Borneo Island (Kalimantan); Malaysia, Borneo Island (Sarawak).</p></tp:treatment-sec><tp:treatment-sec><!--Section generated to contain objects referenced in tp:taxon-treatment.--><fig id="F11" position="float" orientation="portrait"><label>Figures 88–91.</label><caption><p>Female elytral epipleuron (gray, ventral view) and position relative to metacoxa in <italic><tp:taxon-name>Peltonotus</tp:taxon-name></italic>. <bold>88</bold> <italic><tp:taxon-name>Peltonotus suehirogarus</tp:taxon-name></italic> <bold>89</bold> <italic><tp:taxon-name>Peltonotus talangensis</tp:taxon-name></italic> <bold>90</bold> <italic><tp:taxon-name>Peltonotus tigerus</tp:taxon-name></italic> <bold>91</bold> <italic><tp:taxon-name>Peltonotus vittatus</tp:taxon-name></italic>.</p></caption><graphic xmlns:xlink="http://www.w3.org/1999/xlink" xlink:href="ZooKeys-320-063-g011.jpg" position="float" orientation="portrait" xlink:type="simple"/></fig></tp:treatment-sec></tp:taxon-treatment>
