# Supplementary material for: Aroid scarabs in the genus Peltonotus Burmeister (Coleoptera, Scarabaeidae, Dynastinae): key to species and new distributional data
Source: Zookeys. 2013 Jul 31;(320):63–95. doi: 10.3897/zookeys.320.5352 (PMC3744152; doi:10.3897/zookeys.320.5352)
Supplement: XML Treatment for Peltonotus vittatus [file zookeys.320.5352-treatment25.xml]

<!DOCTYPE tp:taxon-treatment
  PUBLIC "-//TaxonX//DTD Taxonomic Treatment Publishing DTD v0 20100105//EN" "tax-treatment-NSO.dtd">
<tp:taxon-treatment xmlns:tp="http://www.plazi.org/taxpub"><tp:treatment-meta><mixed-citation publication-type="journal"><person-group><name><surname>Jameson</surname><given-names>Mary Liz</given-names></name><name><surname>Drumont</surname><given-names>Alain</given-names></name></person-group><article-title>Aroid scarabs in the genus <italic>Peltonotus</italic> Burmeister (Coleoptera, Scarabaeidae, Dynastinae): key to species and new distributional data</article-title><source>Zookeys</source><day>31</day><month>7</month><year>2013</year><volume>2013</volume><issue>320</issue><fpage>63</fpage><lpage>95</lpage><pub-id pub-id-type="doi">10.3897/zookeys.320.5352</pub-id></mixed-citation></tp:treatment-meta><tp:nomenclature><tp:taxon-name>
                        <tp:taxon-name-part taxon-name-part-type="genus">Peltonotus</tp:taxon-name-part>
                        <tp:taxon-name-part taxon-name-part-type="species">vittatus</tp:taxon-name-part>
                        <object-id xmlns:xlink="http://www.w3.org/1999/xlink" xlink:type="simple">http://species-id.net/wiki/Peltonotus_vittatus</object-id>
                    </tp:taxon-name><tp:taxon-authority>Arrow, 1910</tp:taxon-authority><xref ref-type="fig" rid="F2">Figs 18–19</xref><xref ref-type="fig" rid="F3">, 22</xref><xref ref-type="fig" rid="F9">, 72</xref><xref ref-type="fig" rid="F11">, 91</xref></tp:nomenclature><tp:treatment-sec sec-type="Diagnosis (male and female)"><title>Diagnosis (male and female).</title><p>Length 12.3–14.4 mm, color overall black or castaneous with pronotum reddish or black and with dark discal maculae, elytra reddish and with dark discal maculae and iridescent bloom (<xref ref-type="fig" rid="F2">Figs 18–19</xref>), head with some multisetigerous punctures, labrum bi-emarginate (<xref ref-type="fig" rid="F3">Fig. 22</xref>), mentum rounded in apical half, labial palpomere 2 not enlarged and not obviously dorsoventrally flattened, mala without lamellate setal brush, maxillary stipes without setae curled at apices, male protibia bidentate (or tridentate with basal tooth weakly developed), form of parameres (<xref ref-type="fig" rid="F9">Fig. 72</xref>), female epipleuron narrowly incised (<xref ref-type="fig" rid="F11">Fig. 91</xref>) with well developed dorsal pillow.</p></tp:treatment-sec><tp:treatment-sec sec-type="Distribution"><title>Distribution.</title><p>Malaysia, Borneo Island (Sabah and Sarawak).</p><!--PageBreak--><!--PageBreak--><!--PageBreak--><!--PageBreak--></tp:treatment-sec><tp:treatment-sec><!--Section generated to contain objects referenced in tp:taxon-treatment.--><fig id="F2" position="float" orientation="portrait"><label>Figures 13–19.</label><caption><p><italic><tp:taxon-name>Peltonotus</tp:taxon-name></italic> species dorsal habitus. <bold>13</bold> <italic><tp:taxon-name>Peltonotus mushiyaus</tp:taxon-name></italic>, female <bold>14–15</bold> <italic><tp:taxon-name>Peltonotus nasutus</tp:taxon-name></italic>, male and female (respectively) <bold>16</bold> <italic><tp:taxon-name>Peltonotus talangensis</tp:taxon-name></italic>, male <bold>17</bold> <italic><tp:taxon-name>Peltonotus tigerus</tp:taxon-name></italic>, female <bold>18–19</bold> <italic><tp:taxon-name>Peltonotus vittatus</tp:taxon-name></italic>, male and female (respectively).</p></caption><graphic xmlns:xlink="http://www.w3.org/1999/xlink" xlink:href="ZooKeys-320-063-g002.jpg" position="float" orientation="portrait" xlink:type="simple"/></fig><fig id="F3" position="float" orientation="portrait"><label>Figures 20–24.</label><caption><p>Head (dorsal view) showing characters of the labrum, mandible, and clypeus. <bold>20</bold> <italic><tp:taxon-name>Peltonotus karubei</tp:taxon-name></italic> (apex of labrum deeply bi-lobed; apex of mandible rounded laterally) <bold>21</bold> <italic><tp:taxon-name>Peltonotus malayensis</tp:taxon-name></italic> (apex of labrum bi-emarginate; apex of mandible rounded laterally) <bold>22</bold> <italic><tp:taxon-name>Peltonotus vittatus</tp:taxon-name></italic> (apex of labrum bi-emarginate; apex of mandible rounded laterally) <bold>23</bold> <italic><tp:taxon-name>Peltonotus nasutus</tp:taxon-name></italic> (apex of labrum weakly sinuate; apex of mandible quadrate laterally with broadly truncate apex; apex of clypeus with weak tubercle in male) <bold>24</bold> <italic><tp:taxon-name>Peltonotus morio</tp:taxon-name></italic> (apex of labrum weakly sinuate; apex of mandible quadrate laterally with broadly truncate apex; apex of clypeus without tubercle in male).</p></caption><graphic xmlns:xlink="http://www.w3.org/1999/xlink" xlink:href="ZooKeys-320-063-g003.jpg" position="float" orientation="portrait" xlink:type="simple"/></fig><fig id="F9" position="float" orientation="portrait"><label>Figures 67–72.</label><caption><p>Male parameres (with or without phallobase), dorsal and lateral views, in <italic><tp:taxon-name>Peltonotus</tp:taxon-name></italic>. Male parameres are highly asymmetrical, and we illustrate the lateral view that best assists in identification. <bold>67</bold> <italic><tp:taxon-name>Peltonotus rubripennis</tp:taxon-name></italic> <bold>68</bold> <italic><tp:taxon-name>Peltonotus silvanus</tp:taxon-name></italic> <bold>69</bold> <italic><tp:taxon-name>Peltonotus similis</tp:taxon-name></italic> <bold>70</bold> <italic><tp:taxon-name>Peltonotus sisyrus</tp:taxon-name></italic> <bold>71</bold> <italic><tp:taxon-name>Peltonotus talangensis</tp:taxon-name></italic> <bold>72</bold> <italic><tp:taxon-name>Peltonotus vittatus</tp:taxon-name></italic>.</p></caption><graphic xmlns:xlink="http://www.w3.org/1999/xlink" xlink:href="ZooKeys-320-063-g009.jpg" position="float" orientation="portrait" xlink:type="simple"/></fig><fig id="F11" position="float" orientation="portrait"><label>Figures 88–91.</label><caption><p>Female elytral epipleuron (gray, ventral view) and position relative to metacoxa in <italic><tp:taxon-name>Peltonotus</tp:taxon-name></italic>. <bold>88</bold> <italic><tp:taxon-name>Peltonotus suehirogarus</tp:taxon-name></italic> <bold>89</bold> <italic><tp:taxon-name>Peltonotus talangensis</tp:taxon-name></italic> <bold>90</bold> <italic><tp:taxon-name>Peltonotus tigerus</tp:taxon-name></italic> <bold>91</bold> <italic><tp:taxon-name>Peltonotus vittatus</tp:taxon-name></italic>.</p></caption><graphic xmlns:xlink="http://www.w3.org/1999/xlink" xlink:href="ZooKeys-320-063-g011.jpg" position="float" orientation="portrait" xlink:type="simple"/></fig></tp:treatment-sec></tp:taxon-treatment>
