# Supplementary material for: Aroid scarabs in the genus Peltonotus Burmeister (Coleoptera, Scarabaeidae, Dynastinae): key to species and new distributional data
Source: Zookeys. 2013 Jul 31;(320):63–95. doi: 10.3897/zookeys.320.5352 (PMC3744152; doi:10.3897/zookeys.320.5352)
Supplement: Supplementary file 26 — Supplemental file for dynamic mapping. (doi: 10.3897/zookeys.320.5352.app) Microsoft Excel document (xls). [file ZooKeys-320-063-s001.xlsx]

## Sheet: Sheet1
Latitude	Longitude	Name	Icon	IconScale
N 16 40 27	E 98 17 59	P. morio	164	1.5
N 12 05	E 99 00	P. morio	164	1.5
N 26 52 41	E 88 17 25	P. morio	160	1.5
N 27 39	E 84 19	P. morio	160	1.5
N 27 39	E 84 21	P. morio	160	1.5
N 22 29	E 103 57	P. morio	164	1.5
N 18 49 16	E 98 55 11	P. morio	160	1.5
N 27 18 42	E 88 35 57	P. morio	160	1.5
N 24 39 32	E 93 54 22	P. morio	160	1.5
N 25 22 05	E 91 45 13	P. morio	160	1.5
N 27 09 33	E 88 36 56	P. morio	160	1.5
N 27 02 09	E 88 14 08	P. morio	160	1.5
N 28 16	E 84 05	P. morio	160	1.5
N 14 48 00	E 106 49 59	P. nasutus	155	1.5
N 14 88	E 105 87	P. nasutus	155	1.5
N 16 42 18	E 98 20 44	P. nasutus	155	1.5
N 18 38 31	E 94 42 56	P. nasutus	155	1.5
N 15	E 98 32	P. nasutus	155	1.5
N 19 25	E 103 30	P. nasutus	155	1.5
N 26 51 22	E 104 13 59	P. nasutus	159	1.5
N 23 28 5	E 100 41	P. nasutus	159	1.5
N 22 35	E 99 33	P. nasutus	159	1.5
N 22 47 56	E 108 19 44	P. nasutus	159	1.5
N 17 28 59	E 101 4 0	P. nasutus	155	1.5
N 17 28 59	E 101 4 0	P. nasutus	155	1.5
N 17 28 59	E 101 4 0	P. nasutus	155	1.5
N 19 27	E 98 20	P. nasutus	155	1.5
N 14 16 07	E 98 59 12	P. nasutus	155	1.5
N 13 49 59	E 106 57 0	P. nasutus	159	1.5
N 12 18 09	E 102 59 20	P. nasutus	159	1.5
N 12 18 09	E 102 59 20	P. nasutus	159	1.5
N 12 18 09	E 102 59 20	P. nasutus	159	1.5
N 12 18 09	E 102 59 20	P. nasutus	159	1.5
N 12 51 2	E 102 36 34	P. nasutus	159	1.5
N 21 17 13	E 101 10 02	P. nasutus	155	1.5
N 17 58 0	E 102 35 59	P. nasutus	155	1.5
N 17 58 0	E 102 35 59	P. nasutus	155	1.5
N 20 09 0	E 101 19 53	P. nasutus	155	1.5
N 16 46 30	E 102 37 10	P. nasutus	155	1.5
N 14 35 21	E 98 44 29	P. nasutus	155	1.5
N 14 47 53	E 98 44 29	P. nasutus	155	1.5
N 19 05 47	E 100 57 09	P. nasutus	155	1.5
N 19 21 46	E 98 59 01	P. nasutus	155	1.5
N 14 43 02	E 102 01 23	P. nasutus	155	1.5
N 17 57 46	E 102 36 54	P. nasutus	155	1.5
N 19 36 41	E 103 43 44	P. nasutus	155	1.5
N 22 20 59	E 96 55 00	P. nasutus	155	1.5
N 21 14 14	E 106 22 34	P. nasutus	155	1.5
N 10 44 57	E 106 40 43	P. nasutus	155	1.5
